# Supplementary material for: N-(4-Ferrocenylphenyl)benzamide
Source: Acta Crystallogr Sect E Struct Rep Online. 2010 Jun 23;66(Pt 7):m831. doi: 10.1107/S1600536810023470 (PMC3006999; doi:10.1107/S1600536810023470)
Supplement: Supplementary file 1 [file e-66-0m831-sup1.cif]

##############################################################################
###                                                                        ###
###        Electronic paper (Acta Crystallographica Section E)             ###
###                                                                        ###
##############################################################################
#                                                                            #
# This CIF contains the data in a paper accepted for publication in Acta     #
# Crystallographica Section E. It conforms to the requirements of Notes      #
# for Authors for Section E, and has been peer reviewed under the auspices   #
# of the IUCr Commission on Journals.                                        #
#                                                                            #
# Full details of the Crystallographic Information File format               #
# are given in the paper "The Crystallographic Information File (CIF):       #
# a New Standard Archive File for Crystallography" by S. R. Hall, F. H.      #
# Allen and I. D. Brown [Acta Cryst. (1991), A47, 655-685].                  #
#                                                                            #
# The current version of the core CIF dictionary is obtainable from          #
# ftp://ftp.iucr.org/pub/cif_core.dic. The current version number is 2.4.    #
#                                                                            #
# Software is freely available for graphical display of the structure(s) in  #
# this CIF.  For information consult the CIF home page http://www.iucr.org/  #
# cif/home.html                                                              #
#                                                                            #
# This file may be used for bona fide research purposes within the           #
# scientific community so long as proper attribution is given to the journal # 
# article from which it was obtained.                                        #
#                                                                            #
##############################################################################
                                             
data_global
_audit_creation_method     ?
_journal_date_recd_electronic     2010-05-16
_journal_date_accepted     2010-06-17
_journal_name_full     'Acta Crystallographica, Section E'
_journal_year     2010
_journal_volume     66
_journal_issue      7
_journal_page_first     m831
_journal_page_last     m831
_journal_paper_category     QM
_journal_coeditor_code     NG2774
_publ_contact_author
;
Muhammad Nawaz Tahir
University of Sargodha
Department of Physics
Sargodha
Pakistan
;
_publ_contact_author_email     'dmntahir_uos@yahoo.com'
_publ_contact_author_fax     '0092 48 32 22 121'
_publ_contact_author_phone     '0092 48 92 30 914'
_publ_section_title
;
<i>N</i>-(4-Ferrocenylphenyl)benzamide
;
loop_
    _publ_author_name
    _publ_author_address
    'Ataf Ali Altaf'
;
Department of Chemistry
Quaid-i-Azam University
Islamabad
Pakistan
;
    'Amin Badshah'
;
Department of Chemistry
Quaid-i-Azam University
Islamabad
Pakistan
;
    'Nasir Khan'
;
Department of Chemistry
Quaid-i-Azam University
Islamabad
Pakistan
;
    'Tahir, M. Nawaz'
;
University of Sargodha
Department of Physics
Sargodha
Pakistan
;
data_I
_audit_creation_method     SHELXL-97
_chemical_name_systematic
;
<i>N</i>-(4-Ferrocenylphenyl)benzamide
;
_chemical_name_common     ?
_chemical_formula_moiety     'C23 H19 Fe N O'
_chemical_formula_sum     'C23 H19 Fe N O'
_chemical_formula_iupac     '[Fe (C5 H5) (C18 H14 N O)]'
_chemical_formula_weight     381.24
_symmetry_cell_setting     monoclinic
_symmetry_space_group_name_H-M     'P 21/c'
_symmetry_space_group_name_Hall     '-P 2ybc'
loop_
    _symmetry_equiv_pos_site_id
    _symmetry_equiv_pos_as_xyz
    1 x,y,z
    2 -x,1/2+y,1/2-z
    3 -x,-y,-z
    4 x,1/2-y,1/2+z
_cell_length_a     20.4467(16)
_cell_length_b     10.3592(8)
_cell_length_c     8.2933(6)
_cell_angle_alpha     90
_cell_angle_beta     91.996(3)
_cell_angle_gamma     90
_cell_volume     1755.6(2)
_cell_formula_units_Z     4
_cell_measurement_reflns_used     1703
_cell_measurement_theta_min     1.99
_cell_measurement_theta_max     25.50
_cell_measurement_temperature     296(2)
_exptl_crystal_description     needle
_exptl_crystal_colour     orange
_exptl_crystal_size_max     0.32
_exptl_crystal_size_mid     0.14
_exptl_crystal_size_min     0.08
_exptl_crystal_density_diffrn     1.442
_exptl_crystal_density_meas     ?
_exptl_crystal_density_method     'not measured'
_exptl_crystal_F_000     792
_exptl_absorpt_coefficient_mu     0.870
_exptl_absorpt_correction_type     multi-scan
_exptl_absorpt_process_details     '(SADABS; Bruker, 2005)'
_exptl_absorpt_correction_T_min     0.865
_exptl_absorpt_correction_T_max     0.931
_exptl_special_details
;
;
_diffrn_ambient_temperature     296(2)
_diffrn_radiation_type     MoK\a
_diffrn_radiation_wavelength     0.71073
_diffrn_radiation_source     'fine-focus sealed tube'
_diffrn_radiation_monochromator     graphite
_diffrn_measurement_device_type     'Bruker Kappa APEXII CCD'
_diffrn_measurement_method     \w
_diffrn_detector_area_resol_mean     8.20
_diffrn_reflns_number     13450
_diffrn_reflns_av_R_equivalents     0.0743
_diffrn_reflns_av_sigmaI/netI     0.0766
_diffrn_reflns_theta_min     1.99
_diffrn_reflns_theta_max     25.50
_diffrn_reflns_theta_full     25.50
_diffrn_measured_fraction_theta_max     0.999
_diffrn_measured_fraction_theta_full     0.999
_diffrn_reflns_limit_h_min     -24
_diffrn_reflns_limit_h_max     24
_diffrn_reflns_limit_k_min     -11
_diffrn_reflns_limit_k_max     12
_diffrn_reflns_limit_l_min     -10
_diffrn_reflns_limit_l_max     10
_diffrn_standards_number     0
_diffrn_standards_interval_count     ?
_diffrn_standards_interval_time     ?
_diffrn_standards_decay_%     ?
_refine_special_details
;
The disordered cyclopentadienyl was refined in two groups as regular pentagons.
All the disordered C-atoms were treated anisotropically having equal thermal
parameters because refinement anisotropically with individual atoms or rings
affoarded large ellipsoids. The sides of regular pentagons after final
refinement have naearly 1.392 and 1.436 \%A.
Refinement of <i>F</i>^2^ against ALL reflections. The weighted <i>R</i>-factor
<i>wR</i> and goodness of fit <i>S</i> are based on <i>F</i>^2^, conventional
<i>R</i>-factors <i>R</i> are based on <i>F</i>, with <i>F</i> set to zero for
negative <i>F</i>^2^. The threshold expression of <i>F</i>^2^ >
\s(<i>F</i>^2^) is used only for calculating <i>R</i>-factors(gt) <i>etc</i>.
and is not relevant to the choice of reflections for refinement.
<i>R</i>-factors based on <i>F</i>^2^ are statistically about twice as large
as those based on <i>F</i>, and <i>R</i>- factors based on ALL data will be
even larger.
;
_reflns_number_total     3257
_reflns_number_gt     1703
_reflns_threshold_expression     I>2\s(I)
_refine_ls_structure_factor_coef     Fsqd
_refine_ls_matrix_type     full
_refine_ls_R_factor_all     0.1165
_refine_ls_R_factor_gt     0.0430
_refine_ls_wR_factor_gt     0.0755
_refine_ls_wR_factor_ref     0.0985
_refine_ls_goodness_of_fit_ref     0.997
_refine_ls_restrained_S_all     0.997
_refine_ls_number_reflns     3257
_refine_ls_number_parameters     260
_refine_ls_number_restraints     60
_refine_ls_hydrogen_treatment     constr
_refine_ls_weighting_scheme     calc
_refine_ls_weighting_details
         'calc w=1/[\s^2^(Fo^2^)+(0.0304P)^2^+0.2729P] where P=(Fo^2^+2Fc^2^)/3'
_atom_sites_solution_hydrogens     geom
_atom_sites_solution_primary     direct
_atom_sites_solution_secondary     difmap
_refine_ls_shift/su_max     0.000
_refine_ls_shift/su_mean     0.000
_refine_diff_density_max     0.224
_refine_diff_density_min     -0.234
loop_
    _atom_type_symbol
    _atom_type_description
    _atom_type_scat_dispersion_real
    _atom_type_scat_dispersion_imag
    _atom_type_scat_source
    O O 0.0106 0.0060 'International Tables Vol C Tables 4.2.6.8 and 6.1.1.4'
    N N 0.0061 0.0033 'International Tables Vol C Tables 4.2.6.8 and 6.1.1.4'
    Fe Fe 0.3463 0.8444 'International Tables Vol C Tables 4.2.6.8 and 6.1.1.4'
    H H 0.0000 0.0000 'International Tables Vol C Tables 4.2.6.8 and 6.1.1.4'
    C C 0.0033 0.0016 'International Tables Vol C Tables 4.2.6.8 and 6.1.1.4'
_computing_data_collection     'APEX2 (Bruker, 2007)'
_computing_cell_refinement     'SAINT (Bruker, 2007)'
_computing_data_reduction     'SAINT (Bruker, 2007)'
_computing_structure_solution     'SHELXS97 (Sheldrick, 2008)'
_computing_structure_refinement     'SHELXL97 (Sheldrick, 2008)'
_computing_molecular_graphics
                  'ORTEP-3 for Windows (Farrugia, 1997) and PLATON (Spek, 2009)'
_computing_publication_material
;
WinGX (Farrugia, 1999) and PLATON (Spek, 2009)
;
loop_
    _atom_site_type_symbol
    _atom_site_label
    _atom_site_fract_x
    _atom_site_fract_y
    _atom_site_fract_z
    _atom_site_U_iso_or_equiv
    _atom_site_thermal_displace_type
    _atom_site_calc_flag
    _atom_site_refinement_flags
    _atom_site_occupancy
    Fe Fe1 0.37659(2) 0.49923(6) 0.17093(6) 0.0508(2) Uani . . 1.000
    O O1 0.00559(11) 0.4359(2) 0.2493(3) 0.0591(10) Uani . . 1.000
    N N1 0.03504(13) 0.6469(3) 0.2387(3) 0.0431(10) Uani . . 1.000
    C C1A 0.3578(5) 0.4675(8) 0.4134(8) 0.057(3) Uani . . 0.548(14)
    C C2A 0.3398(3) 0.3566(8) 0.3215(12) 0.062(4) Uani . . 0.548(14)
    C C3A 0.3962(6) 0.3122(6) 0.2429(9) 0.071(4) Uani . . 0.548(14)
    C C4A 0.4490(3) 0.3957(11) 0.2861(14) 0.063(3) Uani . . 0.548(14)
    C C5A 0.4253(5) 0.4917(7) 0.3915(11) 0.071(3) Uani . . 0.548(14)
    C C6 0.32793(17) 0.5137(4) -0.0465(4) 0.0573(14) Uani . . 1.000
    C C7 0.3954(2) 0.5401(4) -0.0623(5) 0.0713(19) Uani . . 1.000
    C C8 0.4114(2) 0.6458(4) 0.0363(6) 0.0715(19) Uani . . 1.000
    C C9 0.35447(19) 0.6862(4) 0.1150(5) 0.0602(17) Uani . . 1.000
    C C10 0.30168(17) 0.6043(3) 0.0627(4) 0.0457(12) Uani . . 1.000
    C C11 0.23316(16) 0.6128(3) 0.1118(4) 0.0391(12) Uani . . 1.000
    C C12 0.18580(17) 0.5278(3) 0.0523(4) 0.0453(12) Uani . . 1.000
    C C13 0.12123(17) 0.5361(3) 0.0931(4) 0.0436(12) Uani . . 1.000
    C C14 0.10100(16) 0.6315(3) 0.1977(4) 0.0380(11) Uani . . 1.000
    C C15 0.14760(17) 0.7169(3) 0.2587(4) 0.0486(14) Uani . . 1.000
    C C16 0.21225(17) 0.7074(3) 0.2172(4) 0.0494(14) Uani . . 1.000
    C C17 -0.00885(18) 0.5505(3) 0.2620(4) 0.0422(11) Uani . . 1.000
    C C18 -0.07618(16) 0.5899(3) 0.3012(4) 0.0370(11) Uani . . 1.000
    C C19 -0.11146(17) 0.5096(4) 0.3993(4) 0.0474(12) Uani . . 1.000
    C C20 -0.17482(19) 0.5387(4) 0.4346(4) 0.0574(17) Uani . . 1.000
    C C21 -0.20407(18) 0.6490(4) 0.3725(4) 0.0555(16) Uani . . 1.000
    C C22 -0.16941(18) 0.7288(3) 0.2752(4) 0.0505(14) Uani . . 1.000
    C C23 -0.10566(17) 0.7008(3) 0.2401(4) 0.0440(12) Uani . . 1.000
    C C4B 0.3690(6) 0.3127(5) 0.2407(9) 0.069(4) Uani . . 0.452(14)
    C C5B 0.4363(4) 0.3442(12) 0.2316(7) 0.064(4) Uani . . 0.452(14)
    C C2B 0.3900(7) 0.4859(9) 0.4075(6) 0.071(4) Uani . . 0.452(14)
    C C3B 0.3403(3) 0.4003(14) 0.3494(7) 0.057(4) Uani . . 0.452(14)
    C C1B 0.4493(4) 0.4513(11) 0.3347(11) 0.059(4) Uani . . 0.452(14)
    H H2A 0.29841 0.31948 0.31421 0.0743 Uiso . . 0.548(14)
    H H3A 0.39814 0.24098 0.17497 0.0854 Uiso . . 0.548(14)
    H H1 0.02125 0.72473 0.24998 0.0516 Uiso . . 1.000
    H H1A 0.33027 0.51581 0.47674 0.0691 Uiso . . 0.548(14)
    H H9 0.35192 0.75418 0.18780 0.0721 Uiso . . 1.000
    H H12 0.19812 0.46272 -0.01774 0.0542 Uiso . . 1.000
    H H13 0.09095 0.47731 0.05016 0.0522 Uiso . . 1.000
    H H15 0.13519 0.78179 0.32884 0.0583 Uiso . . 1.000
    H H16 0.24256 0.76579 0.26085 0.0595 Uiso . . 1.000
    H H19 -0.09203 0.43527 0.44165 0.0570 Uiso . . 1.000
    H H20 -0.19813 0.48397 0.50050 0.0690 Uiso . . 1.000
    H H21 -0.24698 0.66902 0.39664 0.0667 Uiso . . 1.000
    H H22 -0.18916 0.80268 0.23229 0.0603 Uiso . . 1.000
    H H23 -0.08235 0.75637 0.17540 0.0525 Uiso . . 1.000
    H H4A 0.49163 0.38880 0.25146 0.0754 Uiso . . 0.548(14)
    H H5A 0.44968 0.55865 0.43796 0.0843 Uiso . . 0.548(14)
    H H6 0.30465 0.44801 -0.09898 0.0682 Uiso . . 1.000
    H H7 0.42391 0.49520 -0.12674 0.0859 Uiso . . 1.000
    H H8 0.45265 0.68325 0.04830 0.0857 Uiso . . 1.000
    H H1B 0.48960 0.49158 0.35164 0.0710 Uiso . . 0.452(14)
    H H2B 0.38458 0.55296 0.48043 0.0854 Uiso . . 0.452(14)
    H H3B 0.29669 0.40137 0.37753 0.0683 Uiso . . 0.452(14)
    H H4B 0.34740 0.24631 0.18514 0.0827 Uiso . . 0.452(14)
    H H5B 0.46662 0.30206 0.16913 0.0768 Uiso . . 0.452(14)
loop_
    _atom_site_aniso_label
    _atom_site_aniso_U_11
    _atom_site_aniso_U_22
    _atom_site_aniso_U_33
    _atom_site_aniso_U_12
    _atom_site_aniso_U_13
    _atom_site_aniso_U_23
    Fe1 0.0403(3) 0.0540(3) 0.0581(3) -0.0033(3) 0.0001(2) 0.0041(3)
    O1 0.0488(16) 0.0309(15) 0.098(2) 0.0007(13) 0.0098(15) 0.0039(16)
    N1 0.0424(18) 0.0271(16) 0.060(2) -0.0006(14) 0.0035(15) 0.0015(15)
    C1A 0.044(5) 0.077(6) 0.051(5) -0.007(5) 0.001(4) 0.010(4)
    C2A 0.074(7) 0.052(6) 0.060(6) -0.015(5) 0.006(5) -0.001(5)
    C3A 0.074(7) 0.058(6) 0.082(6) 0.009(5) 0.001(5) 0.008(5)
    C4A 0.045(5) 0.064(6) 0.080(7) 0.003(5) -0.002(5) 0.001(6)
    C5A 0.055(6) 0.088(6) 0.067(6) 0.003(5) -0.018(5) 0.004(6)
    C6 0.054(2) 0.067(3) 0.051(2) 0.004(2) 0.0038(19) -0.005(2)
    C7 0.055(3) 0.091(4) 0.069(3) 0.011(2) 0.020(2) 0.007(3)
    C8 0.057(3) 0.064(3) 0.094(4) -0.013(2) 0.012(3) 0.018(3)
    C9 0.054(3) 0.051(3) 0.076(3) -0.006(2) 0.009(2) 0.004(2)
    C10 0.047(2) 0.044(2) 0.046(2) -0.0008(19) 0.0011(19) 0.0072(19)
    C11 0.046(2) 0.035(2) 0.036(2) 0.0022(17) -0.0020(18) 0.0062(17)
    C12 0.054(2) 0.037(2) 0.045(2) -0.0002(18) 0.0050(18) -0.0052(17)
    C13 0.051(2) 0.038(2) 0.042(2) -0.0072(16) 0.0026(18) -0.0049(17)
    C14 0.041(2) 0.0288(19) 0.044(2) -0.0018(16) 0.0004(18) 0.0049(18)
    C15 0.052(2) 0.036(2) 0.058(3) -0.0002(18) 0.004(2) -0.0109(19)
    C16 0.041(2) 0.046(2) 0.061(3) -0.0039(18) -0.0027(19) -0.011(2)
    C17 0.049(2) 0.0293(19) 0.048(2) 0.0011(18) -0.0019(19) 0.0012(18)
    C18 0.040(2) 0.0309(19) 0.040(2) -0.0026(17) -0.0010(17) -0.0052(17)
    C19 0.055(2) 0.041(2) 0.046(2) -0.003(2) 0.0010(17) 0.007(2)
    C20 0.056(3) 0.064(3) 0.053(3) -0.007(2) 0.014(2) 0.009(2)
    C21 0.047(2) 0.070(3) 0.050(3) 0.008(2) 0.007(2) -0.003(2)
    C22 0.049(2) 0.045(2) 0.057(3) 0.008(2) -0.004(2) -0.002(2)
    C23 0.047(2) 0.035(2) 0.050(2) -0.0055(17) 0.0018(18) 0.0022(18)
    C4B 0.062(7) 0.065(7) 0.079(8) 0.000(5) -0.004(6) 0.015(6)
    C5B 0.059(7) 0.054(7) 0.079(7) 0.001(5) -0.007(6) 0.001(6)
    C2B 0.065(9) 0.085(7) 0.064(6) 0.001(6) 0.011(6) 0.001(6)
    C3B 0.050(6) 0.062(7) 0.059(7) -0.004(5) 0.006(5) 0.012(6)
    C1B 0.053(6) 0.073(8) 0.051(7) 0.004(5) -0.010(5) -0.015(6)
_geom_special_details
;
Bond distances, angles <i>etc</i>. have been calculated using the rounded
fractional coordinates. All su's are estimated from the variances of the
(full) variance-covariance matrix. The cell e.s.d.'s are taken into account in
the estimation of distances, angles and torsion angles
;
loop_
    _geom_bond_atom_site_label_1
    _geom_bond_atom_site_label_2
    _geom_bond_site_symmetry_1
    _geom_bond_site_symmetry_2
    _geom_bond_distance
    _geom_bond_publ_flag
    Fe1 C1A . . 2.086(7) no
    Fe1 C2A . . 2.091(9) no
    Fe1 C3A . . 2.063(7) no
    Fe1 C4A . . 2.039(9) no
    Fe1 C5A . . 2.054(9) no
    Fe1 C6 . . 2.034(3) yes
    Fe1 C7 . . 2.030(4) yes
    Fe1 C8 . . 2.028(4) yes
    Fe1 C9 . . 2.039(4) yes
    Fe1 C10 . . 2.059(3) yes
    Fe1 C1B . . 2.040(9) no
    Fe1 C2B . . 1.976(5) no
    Fe1 C3B . . 1.967(9) no
    Fe1 C4B . . 2.025(6) no
    Fe1 C5B . . 2.069(11) no
    O1 C17 . . 1.229(4) no
    N1 C14 . . 1.411(4) no
    N1 C17 . . 1.361(4) no
    N1 H1 . . 0.8600 no
    C1A C5A . . 1.421(14) no
    C1A C2A . . 1.420(12) no
    C1B C2B . . 1.419(15) no
    C1B C5B . . 1.420(15) no
    C2A C3A . . 1.421(13) no
    C2B C3B . . 1.420(16) no
    C3A C4A . . 1.420(13) no
    C3B C4B . . 1.420(13) no
    C4A C5A . . 1.420(14) no
    C4B C5B . . 1.419(15) no
    C6 C7 . . 1.417(5) no
    C6 C10 . . 1.422(5) no
    C7 C8 . . 1.399(6) no
    C8 C9 . . 1.417(6) no
    C9 C10 . . 1.428(5) no
    C10 C11 . . 1.475(5) no
    C11 C12 . . 1.387(5) no
    C11 C16 . . 1.390(5) no
    C12 C13 . . 1.377(5) no
    C13 C14 . . 1.388(5) no
    C14 C15 . . 1.383(5) no
    C15 C16 . . 1.381(5) no
    C17 C18 . . 1.483(5) no
    C18 C23 . . 1.385(5) no
    C18 C19 . . 1.384(5) no
    C19 C20 . . 1.372(5) no
    C20 C21 . . 1.381(6) no
    C21 C22 . . 1.370(5) no
    C22 C23 . . 1.376(5) no
    C1A H1A . . 0.9300 no
    C1B H1B . . 0.9300 no
    C2A H2A . . 0.9300 no
    C2B H2B . . 0.9300 no
    C3A H3A . . 0.9300 no
    C3B H3B . . 0.9300 no
    C4A H4A . . 0.9300 no
    C4B H4B . . 0.9300 no
    C5A H5A . . 0.9300 no
    C5B H5B . . 0.9300 no
    C6 H6 . . 0.9300 no
    C7 H7 . . 0.9300 no
    C8 H8 . . 0.9300 no
    C9 H9 . . 0.9300 no
    C12 H12 . . 0.9300 no
    C13 H13 . . 0.9300 no
    C15 H15 . . 0.9300 no
    C16 H16 . . 0.9300 no
    C19 H19 . . 0.9300 no
    C20 H20 . . 0.9300 no
    C21 H21 . . 0.9300 no
    C22 H22 . . 0.9300 no
    C23 H23 . . 0.9300 no
loop_
    _geom_contact_atom_site_label_1
    _geom_contact_atom_site_label_2
    _geom_contact_distance
    _geom_contact_site_symmetry_1
    _geom_contact_site_symmetry_2
    _geom_contact_publ_flag
    Fe1 C12 4.001(4) . . no
    Fe1 C16 4.022(3) . . no
    Fe1 H1B 2.7100 . . no
    Fe1 H2B 2.6300 . . no
    Fe1 H3B 2.6100 . . no
    Fe1 H4B 2.6900 . . no
    Fe1 H5B 2.7500 . . no
    O1 C13 2.926(4) . . no
    O1 C23 3.180(4) . 2_545 no
    O1 N1 3.110(4) . 2_545 no
    O1 H19 2.6000 . . no
    O1 H13 2.4800 . . no
    O1 H1 2.2600 . 2_545 no
    O1 H23 2.5000 . 2_545 no
    N1 O1 3.110(4) . 2_555 no
    N1 H23 2.6900 . . no
    C1A C3A 2.298(11) . . no
    C1A C4A 2.298(12) . . no
    C1A C9 3.354(9) . . no
    C1A C10 3.399(8) . . no
    C1B C4B 2.297(14) . . no
    C1B C7 3.556(10) . . no
    C1B C8 3.264(11) . . no
    C1B C1B 3.527(13) . 3_666 no
    C1B C3B 2.298(11) . . no
    C1B C9 3.571(11) . . no
    C2A C4A 2.298(9) . . no
    C2A C6 3.460(10) . . no
    C2A C10 3.418(9) . . no
    C2A C5A 2.298(12) . . no
    C2B C4B 2.297(10) . . no
    C2B C9 3.255(9) . . no
    C2B C10 3.547(9) . . no
    C2B C8 3.536(8) . . no
    C2B C5B 2.297(13) . . no
    C3A C5A 2.298(11) . . no
    C3A C1A 2.298(11) . . no
    C3A C7 3.461(8) . . no
    C3A C6 3.440(9) . . no
    C3B C1B 2.298(11) . . no
    C3B C9 3.560(13) . . no
    C3B C5B 2.298(11) . . no
    C3B C6 3.488(8) . . no
    C3B C10 3.258(11) . . no
    C4A C1A 2.298(12) . . no
    C4A C8 3.389(12) . . no
    C4A C2A 2.298(9) . . no
    C4A C7 3.401(12) . . no
    C4B C7 3.500(8) . . no
    C4B C2B 2.297(10) . . no
    C4B C1B 2.297(14) . . no
    C4B C6 3.252(8) . . no
    C5A C9 3.344(10) . . no
    C5A C8 3.354(10) . . no
    C5A C5A 3.495(14) . 3_666 no
    C5A C3A 2.298(11) . . no
    C5A C2A 2.298(12) . . no
    C5B C3B 2.298(11) . . no
    C5B C2B 2.297(13) . . no
    C5B C8 3.548(12) . . no
    C5B C7 3.258(10) . . no
    C5B C6 3.600(9) . . no
    C6 C9 2.287(6) . . no
    C6 C11 2.590(5) . . no
    C6 C3A 3.440(9) . . no
    C6 C8 2.275(6) . . no
    C6 C2A 3.460(10) . . no
    C6 C4B 3.252(8) . . no
    C6 C5B 3.600(9) . . no
    C6 C3B 3.488(8) . . no
    C7 C5B 3.258(10) . . no
    C7 C4A 3.401(12) . . no
    C7 C1B 3.556(10) . . no
    C7 C9 2.289(6) . . no
    C7 C3A 3.461(8) . . no
    C7 C10 2.308(5) . . no
    C7 C4B 3.500(8) . . no
    C8 C6 2.275(6) . . no
    C8 C5B 3.548(12) . . no
    C8 C1B 3.264(11) . . no
    C8 C10 2.302(5) . . no
    C8 C4A 3.389(12) . . no
    C8 C2B 3.536(8) . . no
    C8 C5A 3.354(10) . . no
    C9 C5A 3.344(10) . . no
    C9 C1B 3.571(11) . . no
    C9 C11 2.594(5) . . no
    C9 C1A 3.354(9) . . no
    C9 C6 2.287(6) . . no
    C9 C3B 3.560(13) . . no
    C9 C2B 3.255(9) . . no
    C9 C7 2.289(6) . . no
    C10 C7 2.308(5) . . no
    C10 C3B 3.258(11) . . no
    C10 C8 2.302(5) . . no
    C10 C2B 3.547(9) . . no
    C10 C2A 3.418(9) . . no
    C10 C1A 3.399(8) . . no
    C12 Fe1 4.001(4) . . no
    C12 C22 3.433(4) . 2_545 no
    C13 C22 3.496(4) . 2_545 no
    C13 O1 2.926(4) . . no
    C15 C19 3.375(5) . 2_555 no
    C16 Fe1 4.022(3) . . no
    C19 C15 3.375(5) . 2_545 no
    C22 C12 3.433(4) . 2_555 no
    C22 C13 3.496(4) . 2_555 no
    C23 O1 3.180(4) . 2_555 no
    C1A H2A 2.1100 . . no
    C1A H5A 2.1100 . . no
    C1B H5B 2.1100 . . no
    C1B H2B 2.1100 . . no
    C1B H1B 2.9100 . 3_666 no
    C2A H21 3.0700 . 3_566 no
    C2A H1A 2.1100 . . no
    C2A H3A 2.1100 . . no
    C2B H1B 2.1100 . . no
    C2B H3B 2.1100 . . no
    C3A H2A 2.1100 . . no
    C3A H4A 2.1100 . . no
    C3B H2B 2.1100 . . no
    C3B H4B 2.1100 . . no
    C3B H21 2.9800 . 3_566 no
    C4A H3A 2.1100 . . no
    C4A H5A 2.1100 . . no
    C4A H5A 3.0700 . 3_666 no
    C4B H5B 2.1000 . . no
    C4B H3B 2.1100 . . no
    C4B H21 3.0900 . 2_545 no
    C5A H4A 2.1100 . . no
    C5A H1A 2.1100 . . no
    C5A H5A 2.9200 . 3_666 no
    C5B H4B 2.1100 . . no
    C5B H1B 2.1100 . . no
    C6 H7 2.1000 . . no
    C6 H12 2.7200 . . no
    C7 H9 3.0800 . 4_564 no
    C7 H8 2.0800 . . no
    C7 H4A 2.9300 . 3_665 no
    C7 H6 2.1000 . . no
    C8 H9 2.1000 . . no
    C8 H7 2.0900 . . no
    C9 H8 2.1000 . . no
    C9 H16 2.7500 . . no
    C9 H2B 3.0000 . 4_564 no
    C10 H9 2.1100 . . no
    C10 H16 3.0500 . 4_564 no
    C10 H6 2.1000 . . no
    C12 H22 2.9400 . 2_545 no
    C12 H6 2.8900 . . no
    C12 H15 2.8700 . 4_564 no
    C13 H15 2.9100 . 4_564 no
    C14 H19 3.0800 . 3_566 no
    C15 H20 3.0400 . 3_566 no
    C15 H19 3.0100 . 2_555 no
    C16 H20 3.0900 . 3_566 no
    C16 H9 2.9200 . . no
    C17 H13 3.0500 . 3_565 no
    C17 H13 2.8400 . . no
    C18 H13 3.0000 . 3_565 no
    C19 H15 3.0500 . 2_545 no
    C20 H22 2.9900 . 4_565 no
    C20 H3B 3.0500 . 3_566 no
    C21 H22 3.0300 . 4_565 no
    C21 H3B 2.9000 . 3_566 no
    C21 H2A 3.0000 . 2_555 no
    C22 H2A 2.8700 . 2_555 no
    C22 H12 2.9600 . 3_565 no
    C23 H12 3.1000 . 3_565 no
    C23 H1 2.6100 . . no
    C23 H13 3.0600 . 3_565 no
    H1 H15 2.4700 . . no
    H1 C23 2.6100 . . no
    H1 H23 2.2100 . . no
    H1 O1 2.2600 . 2_555 no
    H1B Fe1 2.7100 . . no
    H1B H1B 2.4900 . 3_666 no
    H1B C1B 2.9100 . 3_666 no
    H2A C22 2.8700 . 2_545 no
    H2A C21 3.0000 . 2_545 no
    H2A H21 2.5400 . 2_545 no
    H2A H22 2.2600 . 2_545 no
    H2B Fe1 2.6300 . . no
    H2B C9 3.0000 . 4_565 no
    H3B H20 2.5800 . 3_566 no
    H3B Fe1 2.6100 . . no
    H3B H22 2.5600 . 2_545 no
    H3B C20 3.0500 . 3_566 no
    H3B C21 2.9000 . 3_566 no
    H3B H21 2.2800 . 3_566 no
    H4A H7 2.3700 . 3_665 no
    H4A C7 2.9300 . 3_665 no
    H4B Fe1 2.6900 . . no
    H4B H21 2.2800 . 2_545 no
    H5A C5A 2.9200 . 3_666 no
    H5A H5A 2.5700 . 3_666 no
    H5A C4A 3.0700 . 3_666 no
    H5B Fe1 2.7500 . . no
    H5B H8 2.4900 . 3_665 no
    H6 C12 2.8900 . . no
    H6 H12 2.3100 . . no
    H7 H4A 2.3700 . 3_665 no
    H8 H5B 2.4900 . 3_665 no
    H9 C7 3.0800 . 4_565 no
    H9 C16 2.9200 . . no
    H9 H16 2.3400 . . no
    H12 C23 3.1000 . 3_565 no
    H12 C6 2.7200 . . no
    H12 H6 2.3100 . . no
    H12 C22 2.9600 . 3_565 no
    H13 C23 3.0600 . 3_565 no
    H13 C17 2.8400 . . no
    H13 C17 3.0500 . 3_565 no
    H13 O1 2.4800 . . no
    H13 C18 3.0000 . 3_565 no
    H15 C19 3.0500 . 2_555 no
    H15 C12 2.8700 . 4_565 no
    H15 H1 2.4700 . . no
    H15 C13 2.9100 . 4_565 no
    H16 C9 2.7500 . . no
    H16 H9 2.3400 . . no
    H16 C10 3.0500 . 4_565 no
    H19 C15 3.0100 . 2_545 no
    H19 C14 3.0800 . 3_566 no
    H19 O1 2.6000 . . no
    H20 C15 3.0400 . 3_566 no
    H20 C16 3.0900 . 3_566 no
    H20 H3B 2.5800 . 3_566 no
    H21 C3B 2.9800 . 3_566 no
    H21 H3B 2.2800 . 3_566 no
    H21 C2A 3.0700 . 3_566 no
    H21 H2A 2.5400 . 2_555 no
    H21 C4B 3.0900 . 2_555 no
    H21 H4B 2.2800 . 2_555 no
    H22 C12 2.9400 . 2_555 no
    H22 H2A 2.2600 . 2_555 no
    H22 H3B 2.5600 . 2_555 no
    H22 C20 2.9900 . 4_564 no
    H22 C21 3.0300 . 4_564 no
    H23 N1 2.6900 . . no
    H23 H1 2.2100 . . no
    H23 O1 2.5000 . 2_555 no
loop_
    _geom_angle_atom_site_label_1
    _geom_angle_atom_site_label_2
    _geom_angle_atom_site_label_3
    _geom_angle_site_symmetry_1
    _geom_angle_site_symmetry_2
    _geom_angle_site_symmetry_3
    _geom_angle
    _geom_angle_publ_flag
    C1A Fe1 C2A . . . 39.7(3) no
    C1A Fe1 C3A . . . 67.3(3) no
    C1A Fe1 C4A . . . 67.7(4) no
    C1A Fe1 C5A . . . 40.1(4) no
    C1A Fe1 C6 . . . 139.9(3) no
    C1A Fe1 C7 . . . 177.0(3) no
    C1A Fe1 C8 . . . 136.8(3) no
    C1A Fe1 C9 . . . 108.8(3) no
    C1A Fe1 C10 . . . 110.1(3) no
    C2A Fe1 C3A . . . 40.0(4) no
    C2A Fe1 C4A . . . 67.6(3) no
    C2A Fe1 C5A . . . 67.3(3) no
    C2A Fe1 C6 . . . 114.0(3) no
    C2A Fe1 C7 . . . 143.2(3) no
    C2A Fe1 C8 . . . 176.4(3) no
    C2A Fe1 C9 . . . 136.5(2) no
    C2A Fe1 C10 . . . 110.9(2) no
    C3A Fe1 C4A . . . 40.5(4) no
    C3A Fe1 C5A . . . 67.9(3) no
    C3A Fe1 C6 . . . 114.2(3) no
    C3A Fe1 C7 . . . 115.5(3) no
    C3A Fe1 C8 . . . 142.6(3) no
    C3A Fe1 C9 . . . 176.0(3) no
    C3A Fe1 C10 . . . 139.2(3) no
    C4A Fe1 C5A . . . 40.6(4) no
    C4A Fe1 C6 . . . 141.2(3) no
    C4A Fe1 C7 . . . 113.4(3) no
    C4A Fe1 C8 . . . 112.9(3) no
    C4A Fe1 C9 . . . 139.3(3) no
    C4A Fe1 C10 . . . 177.8(3) no
    C5A Fe1 C6 . . . 177.9(2) no
    C5A Fe1 C7 . . . 139.0(3) no
    C5A Fe1 C8 . . . 110.5(3) no
    C5A Fe1 C9 . . . 109.6(2) no
    C5A Fe1 C10 . . . 137.6(3) no
    C6 Fe1 C7 . . . 40.81(15) yes
    C6 Fe1 C8 . . . 68.11(17) yes
    C6 Fe1 C9 . . . 68.32(16) yes
    C6 Fe1 C10 . . . 40.66(14) yes
    C1B Fe1 C6 . . . 158.5(3) no
    C2B Fe1 C6 . . . 158.7(4) no
    C3B Fe1 C6 . . . 121.3(2) no
    C4B Fe1 C6 . . . 106.5(3) no
    C5B Fe1 C6 . . . 122.6(2) no
    C7 Fe1 C8 . . . 40.32(18) yes
    C7 Fe1 C9 . . . 68.47(17) yes
    C7 Fe1 C10 . . . 68.72(15) yes
    C1B Fe1 C7 . . . 121.8(3) no
    C2B Fe1 C7 . . . 159.4(4) no
    C3B Fe1 C7 . . . 156.2(3) no
    C4B Fe1 C7 . . . 119.4(2) no
    C5B Fe1 C7 . . . 105.3(2) no
    C8 Fe1 C9 . . . 40.79(16) yes
    C8 Fe1 C10 . . . 68.55(15) yes
    C1B Fe1 C8 . . . 106.7(3) no
    C2B Fe1 C8 . . . 124.0(3) no
    C3B Fe1 C8 . . . 162.4(4) no
    C4B Fe1 C8 . . . 154.6(3) no
    C5B Fe1 C8 . . . 120.0(3) no
    C9 Fe1 C10 . . . 40.80(14) yes
    C1B Fe1 C9 . . . 122.2(3) yes
    C2B Fe1 C9 . . . 108.3(3) no
    C3B Fe1 C9 . . . 125.4(4) no
    C4B Fe1 C9 . . . 162.4(4) no
    C5B Fe1 C9 . . . 156.5(3) no
    C1B Fe1 C10 . . . 158.9(3) no
    C2B Fe1 C10 . . . 123.0(4) no
    C3B Fe1 C10 . . . 108.0(3) no
    C4B Fe1 C10 . . . 124.5(3) no
    C5B Fe1 C10 . . . 160.1(3) no
    C1B Fe1 C2B . . . 41.4(5) no
    C1B Fe1 C3B . . . 70.0(3) no
    C1B Fe1 C4B . . . 68.8(4) no
    C1B Fe1 C5B . . . 40.4(4) no
    C2B Fe1 C3B . . . 42.2(4) no
    C2B Fe1 C4B . . . 70.1(3) no
    C2B Fe1 C5B . . . 69.2(4) no
    C3B Fe1 C4B . . . 41.7(4) no
    C3B Fe1 C5B . . . 69.4(4) no
    C4B Fe1 C5B . . . 40.5(4) no
    C14 N1 C17 . . . 126.3(3) no
    C17 N1 H1 . . . 117.00 no
    C14 N1 H1 . . . 117.00 no
    Fe1 C1A C5A . . . 68.7(5) no
    C2A C1A C5A . . . 108.0(7) no
    Fe1 C1A C2A . . . 70.3(5) no
    Fe1 C1B C2B . . . 66.9(5) no
    C2B C1B C5B . . . 108.0(8) no
    Fe1 C1B C5B . . . 70.9(5) no
    Fe1 C2A C3A . . . 68.9(4) no
    C1A C2A C3A . . . 108.0(7) no
    Fe1 C2A C1A . . . 69.9(4) no
    Fe1 C2B C1B . . . 71.7(4) no
    Fe1 C2B C3B . . . 68.5(4) no
    C1B C2B C3B . . . 108.1(7) no
    Fe1 C3A C4A . . . 68.9(5) no
    Fe1 C3A C2A . . . 71.1(5) no
    C2A C3A C4A . . . 108.0(7) no
    Fe1 C3B C2B . . . 69.3(5) no
    Fe1 C3B C4B . . . 71.4(4) no
    C2B C3B C4B . . . 107.9(7) no
    C3A C4A C5A . . . 108.0(7) no
    Fe1 C4A C5A . . . 70.3(5) no
    Fe1 C4A C3A . . . 70.7(5) no
    C3B C4B C5B . . . 108.0(7) no
    Fe1 C4B C3B . . . 67.0(5) no
    Fe1 C4B C5B . . . 71.4(6) no
    Fe1 C5A C4A . . . 69.1(5) no
    C1A C5A C4A . . . 108.0(7) no
    Fe1 C5A C1A . . . 71.2(5) no
    Fe1 C5B C1B . . . 68.7(6) no
    Fe1 C5B C4B . . . 68.1(5) no
    C1B C5B C4B . . . 108.0(7) no
    Fe1 C6 C7 . . . 69.4(2) no
    C7 C6 C10 . . . 108.8(3) no
    Fe1 C6 C10 . . . 70.61(19) no
    Fe1 C7 C8 . . . 69.8(3) no
    Fe1 C7 C6 . . . 69.8(2) no
    C6 C7 C8 . . . 107.8(4) no
    Fe1 C8 C9 . . . 70.0(2) no
    Fe1 C8 C7 . . . 69.9(2) no
    C7 C8 C9 . . . 108.7(4) no
    Fe1 C9 C10 . . . 70.4(2) no
    C8 C9 C10 . . . 108.0(3) no
    Fe1 C9 C8 . . . 69.2(2) no
    Fe1 C10 C6 . . . 68.73(19) no
    Fe1 C10 C11 . . . 127.6(2) no
    C6 C10 C9 . . . 106.7(3) no
    Fe1 C10 C9 . . . 68.8(2) no
    C9 C10 C11 . . . 126.6(3) no
    C6 C10 C11 . . . 126.7(3) no
    C10 C11 C12 . . . 121.5(3) no
    C10 C11 C16 . . . 122.1(3) no
    C12 C11 C16 . . . 116.4(3) no
    C11 C12 C13 . . . 122.5(3) no
    C12 C13 C14 . . . 120.5(3) no
    C13 C14 C15 . . . 117.9(3) no
    N1 C14 C15 . . . 119.4(3) no
    N1 C14 C13 . . . 122.6(3) no
    C14 C15 C16 . . . 121.1(3) no
    C11 C16 C15 . . . 121.7(3) no
    O1 C17 N1 . . . 122.4(3) no
    O1 C17 C18 . . . 120.8(3) no
    N1 C17 C18 . . . 116.8(3) no
    C17 C18 C19 . . . 118.1(3) no
    C19 C18 C23 . . . 119.0(3) no
    C17 C18 C23 . . . 122.9(3) no
    C18 C19 C20 . . . 120.6(4) no
    C19 C20 C21 . . . 120.2(4) no
    C20 C21 C22 . . . 119.5(3) no
    C21 C22 C23 . . . 120.7(3) no
    C18 C23 C22 . . . 120.1(3) no
    Fe1 C1A H1A . . . 127.00 no
    C2A C1A H1A . . . 126.00 no
    C5A C1A H1A . . . 126.00 no
    C5B C1B H1B . . . 126.00 no
    Fe1 C1B H1B . . . 128.00 no
    C2B C1B H1B . . . 126.00 no
    Fe1 C2A H2A . . . 127.00 no
    C1A C2A H2A . . . 126.00 no
    C3A C2A H2A . . . 126.00 no
    C3B C2B H2B . . . 126.00 no
    Fe1 C2B H2B . . . 125.00 no
    C1B C2B H2B . . . 126.00 no
    Fe1 C3A H3A . . . 126.00 no
    C2A C3A H3A . . . 126.00 no
    C4A C3A H3A . . . 126.00 no
    Fe1 C3B H3B . . . 125.00 no
    C4B C3B H3B . . . 126.00 no
    C2B C3B H3B . . . 126.00 no
    C3A C4A H4A . . . 126.00 no
    Fe1 C4A H4A . . . 125.00 no
    C5A C4A H4A . . . 126.00 no
    Fe1 C4B H4B . . . 127.00 no
    C5B C4B H4B . . . 126.00 no
    C3B C4B H4B . . . 126.00 no
    C1A C5A H5A . . . 126.00 no
    Fe1 C5A H5A . . . 125.00 no
    C4A C5A H5A . . . 126.00 no
    Fe1 C5B H5B . . . 129.00 no
    C4B C5B H5B . . . 126.00 no
    C1B C5B H5B . . . 126.00 no
    C7 C6 H6 . . . 126.00 no
    Fe1 C6 H6 . . . 126.00 no
    C10 C6 H6 . . . 126.00 no
    C8 C7 H7 . . . 126.00 no
    Fe1 C7 H7 . . . 126.00 no
    C6 C7 H7 . . . 126.00 no
    C9 C8 H8 . . . 126.00 no
    Fe1 C8 H8 . . . 126.00 no
    C7 C8 H8 . . . 126.00 no
    C10 C9 H9 . . . 126.00 no
    Fe1 C9 H9 . . . 126.00 no
    C8 C9 H9 . . . 126.00 no
    C13 C12 H12 . . . 119.00 no
    C11 C12 H12 . . . 119.00 no
    C12 C13 H13 . . . 120.00 no
    C14 C13 H13 . . . 120.00 no
    C14 C15 H15 . . . 119.00 no
    C16 C15 H15 . . . 119.00 no
    C11 C16 H16 . . . 119.00 no
    C15 C16 H16 . . . 119.00 no
    C18 C19 H19 . . . 120.00 no
    C20 C19 H19 . . . 120.00 no
    C19 C20 H20 . . . 120.00 no
    C21 C20 H20 . . . 120.00 no
    C20 C21 H21 . . . 120.00 no
    C22 C21 H21 . . . 120.00 no
    C21 C22 H22 . . . 120.00 no
    C23 C22 H22 . . . 120.00 no
    C18 C23 H23 . . . 120.00 no
    C22 C23 H23 . . . 120.00 no
loop_
    _geom_torsion_atom_site_label_1
    _geom_torsion_atom_site_label_2
    _geom_torsion_atom_site_label_3
    _geom_torsion_atom_site_label_4
    _geom_torsion_site_symmetry_1
    _geom_torsion_site_symmetry_2
    _geom_torsion_site_symmetry_3
    _geom_torsion_site_symmetry_4
    _geom_torsion
    _geom_torsion_publ_flag
    C2A Fe1 C1A C5A . . . . 119.5(7) no
    C3A Fe1 C1A C2A . . . . -37.3(5) no
    C3A Fe1 C1A C5A . . . . 82.1(6) no
    C4A Fe1 C1A C2A . . . . -81.3(5) no
    C4A Fe1 C1A C5A . . . . 38.1(5) no
    C5A Fe1 C1A C2A . . . . -119.5(7) no
    C6 Fe1 C1A C2A . . . . 63.8(6) no
    C6 Fe1 C1A C5A . . . . -176.8(4) no
    C8 Fe1 C1A C2A . . . . 178.5(3) no
    C8 Fe1 C1A C5A . . . . -62.1(6) no
    C9 Fe1 C1A C2A . . . . 142.1(4) no
    C9 Fe1 C1A C5A . . . . -98.4(4) no
    C10 Fe1 C1A C2A . . . . 98.8(4) no
    C10 Fe1 C1A C5A . . . . -141.8(4) no
    C1A Fe1 C2A C3A . . . . -119.6(7) no
    C3A Fe1 C2A C1A . . . . 119.6(7) no
    C4A Fe1 C2A C1A . . . . 81.6(6) no
    C4A Fe1 C2A C3A . . . . -38.0(6) no
    C5A Fe1 C2A C1A . . . . 37.5(5) no
    C5A Fe1 C2A C3A . . . . -82.1(5) no
    C6 Fe1 C2A C1A . . . . -140.8(5) no
    C6 Fe1 C2A C3A . . . . 99.7(5) no
    C7 Fe1 C2A C1A . . . . -178.8(5) no
    C7 Fe1 C2A C3A . . . . 61.7(6) no
    C9 Fe1 C2A C1A . . . . -57.6(6) no
    C9 Fe1 C2A C3A . . . . -177.2(4) no
    C10 Fe1 C2A C1A . . . . -96.8(5) no
    C10 Fe1 C2A C3A . . . . 143.7(5) no
    C1A Fe1 C3A C2A . . . . 37.1(5) no
    C1A Fe1 C3A C4A . . . . -81.8(6) no
    C2A Fe1 C3A C4A . . . . -118.9(7) no
    C4A Fe1 C3A C2A . . . . 118.9(7) no
    C5A Fe1 C3A C2A . . . . 80.7(5) no
    C5A Fe1 C3A C4A . . . . -38.2(6) no
    C6 Fe1 C3A C2A . . . . -99.1(5) no
    C6 Fe1 C3A C4A . . . . 142.1(5) no
    C7 Fe1 C3A C2A . . . . -144.2(4) no
    C7 Fe1 C3A C4A . . . . 96.9(5) no
    C8 Fe1 C3A C2A . . . . 175.9(4) no
    C8 Fe1 C3A C4A . . . . 57.0(7) no
    C10 Fe1 C3A C2A . . . . -57.8(6) no
    C10 Fe1 C3A C4A . . . . -176.7(5) no
    C1A Fe1 C4A C3A . . . . 80.6(6) no
    C1A Fe1 C4A C5A . . . . -37.7(5) no
    C2A Fe1 C4A C3A . . . . 37.5(5) no
    C2A Fe1 C4A C5A . . . . -80.8(6) no
    C3A Fe1 C4A C5A . . . . -118.3(8) no
    C5A Fe1 C4A C3A . . . . 118.3(8) no
    C6 Fe1 C4A C3A . . . . -63.4(7) no
    C6 Fe1 C4A C5A . . . . 178.3(4) no
    C7 Fe1 C4A C3A . . . . -102.4(5) no
    C7 Fe1 C4A C5A . . . . 139.3(5) no
    C8 Fe1 C4A C3A . . . . -146.4(5) no
    C8 Fe1 C4A C5A . . . . 95.3(5) no
    C9 Fe1 C4A C3A . . . . 173.9(4) no
    C9 Fe1 C4A C5A . . . . 55.6(7) no
    C1A Fe1 C5A C4A . . . . 118.6(7) no
    C2A Fe1 C5A C1A . . . . -37.1(5) no
    C2A Fe1 C5A C4A . . . . 81.5(5) no
    C3A Fe1 C5A C1A . . . . -80.5(6) no
    C3A Fe1 C5A C4A . . . . 38.1(6) no
    C4A Fe1 C5A C1A . . . . -118.6(7) no
    C7 Fe1 C5A C1A . . . . 175.6(4) no
    C7 Fe1 C5A C4A . . . . -65.8(6) no
    C8 Fe1 C5A C1A . . . . 139.7(4) no
    C8 Fe1 C5A C4A . . . . -101.6(5) no
    C9 Fe1 C5A C1A . . . . 96.2(4) no
    C9 Fe1 C5A C4A . . . . -145.2(5) no
    C10 Fe1 C5A C1A . . . . 59.5(6) no
    C10 Fe1 C5A C4A . . . . 178.1(4) no
    C1A Fe1 C6 C7 . . . . 175.5(4) no
    C1A Fe1 C6 C10 . . . . 55.7(5) no
    C2A Fe1 C6 C7 . . . . -145.6(3) no
    C2A Fe1 C6 C10 . . . . 94.6(3) no
    C3A Fe1 C6 C7 . . . . -101.6(4) no
    C3A Fe1 C6 C10 . . . . 138.6(4) no
    C4A Fe1 C6 C7 . . . . -62.1(5) no
    C4A Fe1 C6 C10 . . . . 178.2(4) no
    C7 Fe1 C6 C10 . . . . -119.8(3) no
    C8 Fe1 C6 C7 . . . . 37.6(2) no
    C8 Fe1 C6 C10 . . . . -82.1(2) no
    C9 Fe1 C6 C7 . . . . 81.7(3) no
    C9 Fe1 C6 C10 . . . . -38.0(2) no
    C10 Fe1 C6 C7 . . . . 119.8(3) no
    C2A Fe1 C7 C6 . . . . 59.4(4) no
    C2A Fe1 C7 C8 . . . . 178.3(4) no
    C3A Fe1 C7 C6 . . . . 98.2(4) no
    C3A Fe1 C7 C8 . . . . -142.9(4) no
    C4A Fe1 C7 C6 . . . . 142.8(4) no
    C4A Fe1 C7 C8 . . . . -98.3(4) no
    C5A Fe1 C7 C6 . . . . -176.9(4) no
    C5A Fe1 C7 C8 . . . . -58.0(4) no
    C6 Fe1 C7 C8 . . . . 118.9(3) no
    C8 Fe1 C7 C6 . . . . -118.9(3) no
    C9 Fe1 C7 C6 . . . . -81.3(3) no
    C9 Fe1 C7 C8 . . . . 37.5(2) no
    C10 Fe1 C7 C6 . . . . -37.4(2) no
    C10 Fe1 C7 C8 . . . . 81.5(2) no
    C1A Fe1 C8 C7 . . . . -179.0(4) no
    C1A Fe1 C8 C9 . . . . -59.2(5) no
    C3A Fe1 C8 C7 . . . . 63.6(5) no
    C3A Fe1 C8 C9 . . . . -176.6(4) no
    C4A Fe1 C8 C7 . . . . 99.8(4) no
    C4A Fe1 C8 C9 . . . . -140.4(4) no
    C5A Fe1 C8 C7 . . . . 143.6(3) no
    C5A Fe1 C8 C9 . . . . -96.6(4) no
    C6 Fe1 C8 C7 . . . . -38.1(2) no
    C6 Fe1 C8 C9 . . . . 81.7(3) no
    C7 Fe1 C8 C9 . . . . 119.8(4) no
    C9 Fe1 C8 C7 . . . . -119.8(4) no
    C10 Fe1 C8 C7 . . . . -82.0(2) no
    C10 Fe1 C8 C9 . . . . 37.8(2) no
    C1A Fe1 C9 C8 . . . . 141.6(4) no
    C1A Fe1 C9 C10 . . . . -99.3(3) no
    C2A Fe1 C9 C8 . . . . 176.3(4) no
    C2A Fe1 C9 C10 . . . . -64.6(4) no
    C4A Fe1 C9 C8 . . . . 64.2(5) no
    C4A Fe1 C9 C10 . . . . -176.7(5) no
    C5A Fe1 C9 C8 . . . . 99.0(4) no
    C5A Fe1 C9 C10 . . . . -141.9(3) no
    C6 Fe1 C9 C8 . . . . -81.2(3) no
    C6 Fe1 C9 C10 . . . . 37.9(2) no
    C7 Fe1 C9 C8 . . . . -37.1(3) no
    C7 Fe1 C9 C10 . . . . 82.0(2) no
    C8 Fe1 C9 C10 . . . . 119.1(3) no
    C10 Fe1 C9 C8 . . . . -119.1(3) no
    C1A Fe1 C10 C6 . . . . -145.5(3) no
    C1A Fe1 C10 C9 . . . . 95.8(3) no
    C1A Fe1 C10 C11 . . . . -24.8(4) no
    C2A Fe1 C10 C6 . . . . -102.9(3) no
    C2A Fe1 C10 C9 . . . . 138.3(3) no
    C2A Fe1 C10 C11 . . . . 17.8(4) no
    C3A Fe1 C10 C6 . . . . -67.3(4) no
    C3A Fe1 C10 C9 . . . . 173.9(4) no
    C3A Fe1 C10 C11 . . . . 53.4(5) no
    C5A Fe1 C10 C6 . . . . 178.3(4) no
    C5A Fe1 C10 C9 . . . . 59.5(4) no
    C5A Fe1 C10 C11 . . . . -61.0(5) no
    C6 Fe1 C10 C9 . . . . -118.8(3) no
    C6 Fe1 C10 C11 . . . . 120.7(4) no
    C7 Fe1 C10 C6 . . . . 37.5(2) no
    C7 Fe1 C10 C9 . . . . -81.3(2) no
    C7 Fe1 C10 C11 . . . . 158.2(3) no
    C8 Fe1 C10 C6 . . . . 80.9(2) no
    C8 Fe1 C10 C9 . . . . -37.8(2) no
    C8 Fe1 C10 C11 . . . . -158.4(3) no
    C9 Fe1 C10 C6 . . . . 118.8(3) no
    C9 Fe1 C10 C11 . . . . -120.5(4) no
    C17 N1 C14 C13 . . . . 37.2(5) no
    C17 N1 C14 C15 . . . . -145.1(3) no
    C14 N1 C17 O1 . . . . 0.2(5) no
    C14 N1 C17 C18 . . . . -178.8(3) no
    Fe1 C1A C2A C3A . . . . 58.6(6) no
    C5A C1A C2A Fe1 . . . . -58.5(5) no
    C5A C1A C2A C3A . . . . 0.0(9) no
    Fe1 C1A C5A C4A . . . . -59.6(7) no
    C2A C1A C5A Fe1 . . . . 59.6(6) no
    C2A C1A C5A C4A . . . . 0.0(10) no
    Fe1 C2A C3A C4A . . . . 59.2(6) no
    C1A C2A C3A Fe1 . . . . -59.2(6) no
    C1A C2A C3A C4A . . . . -0.1(10) no
    Fe1 C3A C4A C5A . . . . 60.6(7) no
    C2A C3A C4A Fe1 . . . . -60.6(6) no
    C2A C3A C4A C5A . . . . 0.1(11) no
    Fe1 C4A C5A C1A . . . . 60.9(6) no
    C3A C4A C5A Fe1 . . . . -60.9(7) no
    C3A C4A C5A C1A . . . . 0.0(11) no
    Fe1 C6 C7 C8 . . . . -59.7(3) no
    C10 C6 C7 Fe1 . . . . 59.9(2) no
    C10 C6 C7 C8 . . . . 0.2(5) no
    Fe1 C6 C10 C9 . . . . 58.6(3) no
    Fe1 C6 C10 C11 . . . . -121.8(3) no
    C7 C6 C10 Fe1 . . . . -59.1(3) no
    C7 C6 C10 C9 . . . . -0.6(4) no
    C7 C6 C10 C11 . . . . 179.1(3) no
    Fe1 C7 C8 C9 . . . . -59.4(3) no
    C6 C7 C8 Fe1 . . . . 59.7(3) no
    C6 C7 C8 C9 . . . . 0.2(5) no
    Fe1 C8 C9 C10 . . . . -59.9(3) no
    C7 C8 C9 Fe1 . . . . 59.4(3) no
    C7 C8 C9 C10 . . . . -0.6(5) no
    Fe1 C9 C10 C6 . . . . -58.5(2) no
    Fe1 C9 C10 C11 . . . . 121.9(3) no
    C8 C9 C10 Fe1 . . . . 59.2(3) no
    C8 C9 C10 C6 . . . . 0.7(4) no
    C8 C9 C10 C11 . . . . -179.0(3) no
    Fe1 C10 C11 C12 . . . . -90.0(4) no
    Fe1 C10 C11 C16 . . . . 91.2(4) no
    C6 C10 C11 C12 . . . . 0.2(5) no
    C6 C10 C11 C16 . . . . -178.5(3) no
    C9 C10 C11 C12 . . . . 179.7(3) no
    C9 C10 C11 C16 . . . . 1.0(5) no
    C10 C11 C12 C13 . . . . -178.2(3) no
    C16 C11 C12 C13 . . . . 0.6(5) no
    C10 C11 C16 C15 . . . . 178.1(3) no
    C12 C11 C16 C15 . . . . -0.7(5) no
    C11 C12 C13 C14 . . . . -0.2(5) no
    C12 C13 C14 N1 . . . . 177.7(3) no
    C12 C13 C14 C15 . . . . 0.0(5) no
    N1 C14 C15 C16 . . . . -177.9(3) no
    C13 C14 C15 C16 . . . . -0.2(5) no
    C14 C15 C16 C11 . . . . 0.6(5) no
    O1 C17 C18 C19 . . . . 32.4(5) no
    O1 C17 C18 C23 . . . . -145.5(3) no
    N1 C17 C18 C19 . . . . -148.6(3) no
    N1 C17 C18 C23 . . . . 33.5(5) no
    C17 C18 C19 C20 . . . . -177.5(3) no
    C23 C18 C19 C20 . . . . 0.5(5) no
    C17 C18 C23 C22 . . . . 177.0(3) no
    C19 C18 C23 C22 . . . . -1.0(5) no
    C18 C19 C20 C21 . . . . -0.1(5) no
    C19 C20 C21 C22 . . . . 0.2(5) no
    C20 C21 C22 C23 . . . . -0.6(5) no
    C21 C22 C23 C18 . . . . 1.0(5) no
loop_
    _geom_hbond_atom_site_label_D
    _geom_hbond_atom_site_label_H
    _geom_hbond_atom_site_label_A
    _geom_hbond_site_symmetry_A
    _geom_hbond_distance_DH
    _geom_hbond_distance_HA
    _geom_hbond_distance_DA
    _geom_hbond_angle_DHA
    _geom_hbond_publ_flag
    N1 H1 O1 2_555 0.8600 2.2600 3.110(4) 172.00 yes
    C13 H13 O1 . 0.9300 2.4800 2.926(4) 109.00 yes
    C23 H23 O1 2_555 0.9300 2.5000 3.180(4) 130.00 yes
