# Supplementary material for: N-(4-Ferrocenylphenyl)benzamide
Source: Acta Crystallogr Sect E Struct Rep Online. 2010 Jun 23;66(Pt 7):m831. doi: 10.1107/S1600536810023470 (PMC3006999; doi:10.1107/S1600536810023470)
Supplement: Supplementary file 2 [file e-66-0m831-Isup2.hkl]

#
# h,k,l, Fc-squared, Fo-squared, sigma(Fo-squared) and status flag
#
data_I
_shelx_title ' NEWFE in P2(1)/c'
_shelx_refln_list_code          4
_shelx_F_calc_maximum      207.15
_exptl_crystal_F_000       792.00
_reflns_d_resolution_high  0.8255
 
loop_
 _symmetry_equiv_pos_as_xyz
 'x, y, z'
 '-x, y+1/2, -z+1/2'
 '-x, -y, -z'
 'x, -y-1/2, z-1/2'
 
_cell_length_a    20.4467
_cell_length_b    10.3592
_cell_length_c     8.2933
_cell_angle_alpha  90.000
_cell_angle_beta   91.996
_cell_angle_gamma  90.000
 
_shelx_F_squared_multiplier     1.000
 
loop_
 _refln_index_h
 _refln_index_k
 _refln_index_l
 _refln_F_squared_calc
 _refln_F_squared_meas
 _refln_F_squared_sigma
 _refln_observed_status
   2   0   0        1.35       -4.57      3.04 o
   3   0   0     5710.10     5679.49     80.84 o
   4   0   0    39378.63    38174.76    509.43 o
   5   0   0    23597.83    23491.83    318.60 o
   6   0   0      835.72      812.23     22.79 o
   7   0   0     2065.05     2053.07     42.09 o
   8   0   0     5373.48     5137.70     94.22 o
   9   0   0      336.46      423.29     24.63 o
  10   0   0     3137.51     3265.65     70.47 o
  11   0   0     3666.44     3859.35     81.00 o
  12   0   0     1429.29     1398.88     45.83 o
  13   0   0     1144.24     1076.93     43.41 o
  14   0   0      165.49      182.14     24.31 o
  15   0   0      821.47      926.43     44.12 o
  16   0   0      988.74     1198.50     81.17 o
  17   0   0      191.30      162.62     33.47 o
  18   0   0      258.66      215.63     36.21 o
  19   0   0      188.70      167.92     34.97 o
  20   0   0      136.23      107.85     38.99 o
  21   0   0      131.13       97.39     37.83 o
  22   0   0       22.34       48.19     49.66 o
  23   0   0       34.88       48.59     51.30 o
  24   0   0      190.03      198.56     85.68 o
   1   1   0      275.87      276.36     18.65 o
   2   1   0        0.02       -5.61      3.74 o
   3   1   0      398.52      410.98     10.25 o
   4   1   0      336.65      330.01      9.21 o
   5   1   0      132.06      126.67      8.11 o
   6   1   0       71.39       75.91      8.79 o
   7   1   0      163.19      164.13     12.01 o
   8   1   0      274.26      276.31     14.24 o
   9   1   0      638.75      714.26     20.76 o
  10   1   0     1324.11     1534.32     32.06 o
  11   1   0       85.77      113.25     13.72 o
  12   1   0      400.46      413.27     20.00 o
  13   1   0      100.19       94.10     15.00 o
  14   1   0       10.87       -0.48     17.62 o
  15   1   0      167.65      188.49     18.01 o
  16   1   0       87.81       90.89     17.28 o
  17   1   0       10.30      -19.18     18.82 o
  18   1   0       24.17        2.87     20.20 o
  19   1   0      254.31      306.38     28.64 o
  20   1   0        6.54      -20.01     22.00 o
  21   1   0       25.56       -6.12     27.13 o
  22   1   0        0.48      -29.53     30.20 o
  23   1   0        7.79       62.88     41.35 o
  24   1   0        0.05       45.14     47.68 o
   0   2   0    28853.40    29781.18    426.82 o
   1   2   0     3418.40     3387.81     38.76 o
   2   2   0     2000.69     2009.12     26.33 o
   3   2   0    10152.97    10409.42    106.17 o
   4   2   0     6411.06     6334.32     80.33 o
   5   2   0     4135.31     4232.00     48.18 o
   6   2   0       98.30      103.21     11.67 o
   7   2   0      250.98      241.11     15.13 o
   8   2   0     4336.11     4050.29     59.20 o
   9   2   0      464.52      415.59     18.22 o
  10   2   0     1818.43     1973.37     44.55 o
  11   2   0     2514.43     2482.60     43.28 o
  12   2   0     1062.25      970.62     29.99 o
  13   2   0     1474.55     1464.05     36.48 o
  14   2   0      284.93      325.99     21.29 o
  15   2   0       40.76       37.63     15.29 o
  16   2   0     3467.36     3465.87     65.00 o
  17   2   0      121.46      111.33     20.76 o
  18   2   0      200.72      197.13     25.87 o
  19   2   0       19.94       27.33     24.08 o
  20   2   0      726.86      730.27     42.80 o
  21   2   0      379.09      370.94     36.57 o
  22   2   0        0.39      -48.89     32.59 o
  23   2   0       41.06        9.61     72.47 o
  24   2   0      183.38      149.58     55.41 o
   1   3   0      127.99      132.84      9.19 o
   2   3   0       39.90       43.70      8.26 o
   3   3   0        8.64       18.48      8.12 o
   4   3   0       35.56       50.04     10.90 o
   5   3   0       35.06       45.63     10.02 o
   6   3   0      275.90      284.22     15.66 o
   7   3   0     1279.26     1306.57     32.89 o
   8   3   0      237.95      217.63     17.87 o
   9   3   0      435.42      435.63     29.57 o
  10   3   0        4.09       -4.40     12.83 o
  11   3   0      356.05      403.97     26.93 o
  12   3   0       74.42       79.88     17.31 o
  13   3   0      324.19      362.52     25.04 o
  14   3   0        8.43      -10.82     16.23 o
  15   3   0      477.80      444.54     31.77 o
  16   3   0      831.03      914.73     48.31 o
  17   3   0       98.54       55.62     25.92 o
  18   3   0        5.21       25.17     26.07 o
  19   3   0       16.75       -8.53     25.37 o
  20   3   0       17.78       -5.59     25.90 o
  21   3   0       28.47      -36.21     40.59 o
  22   3   0        0.31       -9.01     33.59 o
  23   3   0        0.04      -54.59     62.34 o
  24   3   0        2.67      -48.19     44.31 o
   0   4   0     8439.73     7996.27    144.91 o
   1   4   0     1539.14     1542.97     33.79 o
   2   4   0      280.72      314.77     15.42 o
   3   4   0       26.83       11.22      9.54 o
   4   4   0    13748.76    14039.72    188.73 o
   5   4   0     3674.91     3540.99     59.99 o
   6   4   0     1199.50     1222.41     28.14 o
   7   4   0      461.90      405.28     18.99 o
   8   4   0     4664.07     4484.39     68.70 o
   9   4   0     2339.39     2320.15     44.60 o
  10   4   0       65.20       44.20     15.85 o
  11   4   0     1459.77     1464.40     40.75 o
  12   4   0     1157.36     1150.99     43.33 o
  13   4   0      620.76      643.23     32.96 o
  14   4   0      157.50      178.89     31.75 o
  15   4   0       74.90       82.07     28.79 o
  16   4   0     1438.22     1471.21    108.16 o
  17   4   0      277.85      318.13     51.69 o
  18   4   0      239.46      168.11     44.54 o
  19   4   0      272.49      270.94     36.04 o
  20   4   0      590.64      531.89     43.42 o
  21   4   0      140.12      214.85     42.87 o
  22   4   0       20.93       18.34     36.10 o
  23   4   0       32.40       33.47     38.60 o
   1   5   0        0.46        3.50      9.99 o
   2   5   0      102.57      147.48     13.10 o
   3   5   0      697.91      774.06     24.60 o
   4   5   0      380.13      435.99     19.16 o
   5   5   0      509.61      571.65     24.19 o
   6   5   0      125.82      131.10     16.01 o
   7   5   0       99.10      111.19     14.83 o
   8   5   0      368.08      365.51     19.58 o
   9   5   0       86.70       96.70     14.47 o
  10   5   0        6.18        5.95     12.77 o
  11   5   0        0.69       12.40     13.84 o
  12   5   0      169.13      189.98     19.09 o
  13   5   0      378.57      399.74     25.32 o
  14   5   0      441.96      454.47     30.18 o
  15   5   0       48.40       34.33     22.44 o
  16   5   0      169.75      209.10     30.13 o
  17   5   0        2.70      -30.99     22.90 o
  18   5   0       25.08        5.14     25.28 o
  19   5   0        2.22      -27.40     25.91 o
  20   5   0       34.92      -30.55     31.96 o
  21   5   0       10.06      -20.83     49.04 o
  22   5   0        0.09        9.43     81.44 o
   0   6   0     4729.62     4597.22     96.27 o
   1   6   0     3159.17     3150.88     75.44 o
   2   6   0       20.88       11.01     12.75 o
   3   6   0      794.41      751.53     24.30 o
   4   6   0     5871.74     5882.75     84.63 o
   5   6   0     1569.38     1553.24     34.58 o
   6   6   0      164.75      172.08     17.74 o
   7   6   0     1617.18     1583.85     35.21 o
   8   6   0     1370.75     1386.28     33.94 o
   9   6   0      592.07      614.01     28.18 o
  10   6   0       26.53        5.55     14.45 o
  11   6   0      105.51      150.60     18.39 o
  12   6   0     1882.79     1851.43     44.57 o
  13   6   0      104.18       90.70     19.86 o
  14   6   0      340.96      329.99     35.54 o
  15   6   0      312.01      358.08     29.33 o
  16   6   0      210.71      205.58     26.57 o
  17   6   0      408.29      409.71     52.83 o
  18   6   0        0.46       23.72     22.85 o
  19   6   0      144.43      180.39     33.71 o
  20   6   0      181.75      197.10     37.89 o
  21   6   0      129.98      112.31     40.22 o
   1   7   0       23.04        0.81     13.70 o
   2   7   0        3.48        1.45     13.12 o
   3   7   0       54.59       32.60     14.09 o
   4   7   0        0.00       -5.43     13.39 o
   5   7   0      106.98       98.24     21.59 o
   6   7   0       16.98       32.67     15.05 o
   7   7   0      102.26      105.77     15.12 o
   8   7   0       19.14       -1.96     14.98 o
   9   7   0        0.11      -19.33     12.89 o
  10   7   0       29.61       36.34     14.92 o
  11   7   0      128.77       96.43     17.74 o
  12   7   0        0.15      -14.93     16.60 o
  13   7   0       14.18       31.70     21.99 o
  14   7   0      234.22      207.62     25.04 o
  15   7   0        0.12        8.70     19.88 o
  16   7   0       65.27       32.37     25.88 o
  17   7   0        1.33      -10.16     31.07 o
  18   7   0        7.66       45.74     31.95 o
  19   7   0        0.06       54.94     35.33 o
  20   7   0        3.69       82.25     37.15 o
   0   8   0      934.62      919.21     70.49 o
   1   8   0      833.92      827.18     30.74 o
   2   8   0      214.96      226.32     25.58 o
   3   8   0       58.61       44.45     15.60 o
   4   8   0     1331.78     1307.96     37.73 o
   5   8   0       13.93      -16.27     14.79 o
   6   8   0      213.67      211.71     21.32 o
   7   8   0      495.91      480.29     23.42 o
   8   8   0      107.75       86.25     16.11 o
   9   8   0      407.25      418.99     33.84 o
  10   8   0       17.20        8.10     15.16 o
  11   8   0        4.58       26.20     17.51 o
  12   8   0      449.15      445.97     33.07 o
  13   8   0       48.02       58.97     24.11 o
  14   8   0      209.08      225.10     30.04 o
  15   8   0      399.08      420.34     44.78 o
  16   8   0       66.05      155.18     37.80 o
  17   8   0      211.94      184.62     43.14 o
  18   8   0        0.26      -24.79     31.81 o
  19   8   0       14.73        4.77     33.58 o
   1   9   0       12.78        8.27     15.20 o
   2   9   0      141.76      142.74     19.17 o
   3   9   0      346.47      383.40     24.97 o
   4   9   0      132.03      136.44     19.31 o
   5   9   0       71.78      100.53     19.16 o
   6   9   0        3.02       17.16     17.67 o
   7   9   0       57.19       34.61     16.89 o
   8   9   0        1.23        4.84     16.51 o
   9   9   0       18.59       16.27     20.02 o
  10   9   0        7.15       12.71     27.35 o
  11   9   0       34.72       -6.66     25.55 o
  12   9   0       20.25       59.32     30.53 o
  13   9   0      114.13       89.76     53.11 o
  14   9   0        6.23       23.24     31.31 o
  15   9   0       32.12      -15.67     36.38 o
  16   9   0        0.43        1.92     29.32 o
  17   9   0        0.14      -40.36     31.04 o
   0  10   0      299.22      316.44     39.75 o
   1  10   0      456.45      385.58     35.62 o
   2  10   0      228.97      240.07     31.10 o
   3  10   0       30.97       19.33     25.00 o
   4  10   0      776.66      829.35     42.22 o
   5  10   0       33.66       12.37     22.34 o
   6  10   0      131.64       95.61     25.28 o
   7  10   0      477.28      500.52     44.76 o
   8  10   0      143.08      166.88     32.56 o
   9  10   0       77.58       67.69     44.74 o
  10  10   0        0.60       45.22     27.99 o
  11  10   0       17.20      -40.39     48.93 o
  12  10   0      223.22      264.91     49.75 o
  13  10   0      198.93      120.84     42.48 o
  14  10   0        0.88       22.75     38.83 o
   1  11   0      103.70       70.48     35.72 o
   2  11   0       10.60      -10.46     31.41 o
   3  11   0      121.68      152.15     61.88 o
   4  11   0       24.28       10.15     31.37 o
   5  11   0        2.17       -5.07     30.06 o
   6  11   0        2.22        9.15     35.10 o
   7  11   0       32.05       60.56     90.44 o
   8  11   0       11.70       20.27     35.74 o
   9  11   0        1.52       13.11     36.65 o
  10  11   0       14.73       -6.86     37.18 o
  11  11   0        2.94       13.21     38.97 o
   0  12   0        2.65       13.15     47.15 o
   1  12   0      179.73      164.28     42.18 o
   2  12   0       14.56       -2.99     46.92 o
   3  12   0      182.52      213.04     44.38 o
   4  12   0       62.83       42.80     37.58 o
   5  12   0       18.06       19.65     37.11 o
   6  12   0        9.19        1.41     55.08 o
   7  12   0       69.96       37.56     38.60 o
 -24   1   1       67.73       61.88     50.65 o
 -23   1   1      156.80      253.61     60.09 o
 -22   1   1      257.74      348.29     60.22 o
 -21   1   1        2.22       -4.73     55.53 o
 -20   1   1      342.25      309.49     55.14 o
 -19   1   1      168.59      263.42     35.92 o
 -18   1   1      625.64      580.18     42.40 o
 -17   1   1        9.89      -16.09     18.83 o
 -16   1   1      227.41      218.16     21.64 o
 -15   1   1     1092.02     1102.87     41.49 o
 -14   1   1      846.77      812.03     29.18 o
 -13   1   1      142.62      164.47     16.48 o
 -12   1   1      335.18      335.06     19.24 o
 -11   1   1      890.95      817.72     24.47 o
 -10   1   1       78.69       47.15     11.68 o
  -9   1   1     1746.92     1916.19     37.10 o
  -8   1   1     1226.74     1207.06     35.70 o
  -7   1   1     2169.95     2065.07     38.87 o
  -6   1   1     3822.65     3862.78     53.71 o
  -5   1   1      166.41      199.79     11.89 o
  -4   1   1     3714.85     3690.03     51.47 o
  -3   1   1    18717.13    19181.78    233.05 o
  -2   1   1    25526.72    25875.99    272.42 o
  -1   1   1     2480.47     2504.93     28.95 o
   0   1   1     6728.62     6790.07     88.34 o
   1   1   1    22223.69    22354.01    276.98 o
   2   1   1    10069.20     9967.17    101.89 o
   3   1   1      657.85      671.38     12.26 o
   4   1   1      652.46      623.33     13.16 o
   5   1   1     3634.23     3496.93     37.27 o
   6   1   1     5285.07     5132.86     57.55 o
   7   1   1      541.13      529.69     17.97 o
   8   1   1      760.49      716.23     21.47 o
   9   1   1     6971.78     6890.21    100.03 o
  10   1   1     2545.59     2382.95     47.39 o
  11   1   1     2383.85     2366.81     45.17 o
  12   1   1      939.61      982.98     28.76 o
  13   1   1     3072.58     3164.73     53.98 o
  14   1   1     2918.07     2872.30     58.78 o
  15   1   1      466.17      464.41     26.15 o
  16   1   1      411.57      393.46     28.34 o
  17   1   1      358.70      358.84     28.31 o
  18   1   1      558.60      617.87     39.10 o
  19   1   1      107.27      151.53     25.56 o
  20   1   1        1.51      -32.00     21.34 o
  21   1   1      399.48      465.80     35.86 o
  22   1   1      146.00      160.63     29.68 o
  23   1   1        9.90      -26.79     32.06 o
  24   1   1        0.63       48.88     85.91 o
 -24   2   1        0.08        9.29     46.21 o
 -23   2   1        7.68      -14.86     43.90 o
 -22   2   1        0.84      -25.39     43.52 o
 -21   2   1       21.31       30.62     42.26 o
 -20   2   1       10.94       51.56     40.22 o
 -19   2   1       91.02      103.67     26.95 o
 -18   2   1      399.89      426.23     40.40 o
 -17   2   1        1.54       -0.06     18.78 o
 -16   2   1       36.10       54.35     20.26 o
 -15   2   1      390.74      347.65     23.47 o
 -14   2   1       15.32       25.50     14.95 o
 -13   2   1      150.03      137.83     17.67 o
 -12   2   1      110.55      113.08     16.23 o
 -11   2   1      246.50      266.81     21.36 o
 -10   2   1       11.42       22.80     14.34 o
  -9   2   1      197.80      221.10     16.63 o
  -8   2   1        3.77       -6.60     10.56 o
  -7   2   1      936.34      947.19     23.98 o
  -6   2   1     1484.02     1540.12     32.85 o
  -5   2   1      187.44      198.63     12.66 o
  -4   2   1      123.95      105.75      9.12 o
  -3   2   1     2122.77     2161.64     28.74 o
  -2   2   1       27.32       34.69      6.67 o
  -1   2   1        0.60        0.90      4.84 o
   0   2   1     5478.49     5458.78     58.57 o
   1   2   1    41687.85    41196.42    436.01 o
   2   2   1     2063.96     2184.72     31.88 o
   3   2   1      442.39      473.89     11.78 o
   4   2   1      126.90      129.57      9.01 o
   5   2   1      476.16      517.69     17.06 o
   6   2   1      113.05      100.38     13.44 o
   7   2   1      844.18      914.69     24.32 o
   8   2   1      187.86      182.01     15.14 o
   9   2   1      231.09      211.66     14.88 o
  10   2   1      670.58      724.14     25.64 o
  11   2   1       46.76       56.42     13.96 o
  12   2   1       86.86      102.49     16.18 o
  13   2   1       22.98       29.00     15.07 o
  14   2   1       62.99       87.07     17.49 o
  15   2   1      188.65      190.94     19.40 o
  16   2   1      421.76      374.64     27.80 o
  17   2   1        1.73       -4.65     19.95 o
  18   2   1        0.30      -13.76     21.51 o
  19   2   1        0.10        8.52     24.18 o
  20   2   1        0.02       11.68     23.94 o
  21   2   1        3.67      -25.25     23.97 o
  22   2   1       20.22      -15.33     26.22 o
  23   2   1        2.41      -46.92     31.28 o
  24   2   1        3.78      -79.23     52.82 o
 -23   3   1      246.16      192.50     88.63 o
 -22   3   1      130.43      124.28     48.40 o
 -21   3   1       10.81       15.89     44.07 o
 -20   3   1      146.58      120.20     50.77 o
 -19   3   1      424.28      363.74     53.25 o
 -18   3   1      169.62      216.14     25.58 o
 -17   3   1        0.16       -1.05     21.86 o
 -16   3   1      733.60      749.32     35.81 o
 -15   3   1      424.43      495.00     34.26 o
 -14   3   1      284.59      316.72     25.86 o
 -13   3   1       79.87      103.95     19.27 o
 -12   3   1      790.33      804.78     30.76 o
 -11   3   1     1609.14     1593.50     38.48 o
 -10   3   1     2964.65     2895.94     52.08 o
  -9   3   1       39.47       46.68     12.57 o
  -8   3   1      182.22      151.47     14.27 o
  -7   3   1     6601.34     6293.68     87.38 o
  -6   3   1     3483.18     3392.62     47.97 o
  -5   3   1      520.63      527.64     18.75 o
  -4   3   1     1945.05     1875.53     32.03 o
  -3   3   1     1699.54     1682.94     28.18 o
  -2   3   1     4339.85     4170.46     52.91 o
  -1   3   1       18.64       19.79      7.45 o
   0   3   1      205.19      218.08      9.11 o
   1   3   1      251.28      241.27     13.42 o
   2   3   1      501.64      474.90     14.56 o
   3   3   1        4.28       -1.67      6.02 o
   4   3   1        2.43        5.82      6.66 o
   5   3   1     4270.43     4097.86     52.23 o
   6   3   1      308.73      255.09     16.73 o
   7   3   1      572.68      564.77     23.08 o
   8   3   1      275.03      282.37     16.89 o
   9   3   1     1262.86     1152.32     41.01 o
  10   3   1     4757.10     4560.27     69.55 o
  11   3   1      429.34      381.72     21.56 o
  12   3   1      370.95      378.48     22.02 o
  13   3   1     1538.64     1498.75     39.23 o
  14   3   1     1138.05     1153.93     36.87 o
  15   3   1     1540.91     1576.60     56.02 o
  16   3   1      231.61      216.28     25.72 o
  17   3   1     1994.95     2085.89     52.82 o
  18   3   1      467.83      472.50     32.17 o
  19   3   1      344.63      296.14     31.44 o
  20   3   1      128.65      103.08     27.54 o
  21   3   1      385.11      437.82     36.98 o
  22   3   1      329.06      399.56     39.65 o
  23   3   1       64.78        6.94     38.54 o
 -23   4   1        1.34       20.01     55.31 o
 -22   4   1        1.65       31.36     65.96 o
 -21   4   1        0.52        3.60     46.01 o
 -20   4   1       65.73       31.64     34.90 o
 -19   4   1      212.61      160.36     37.13 o
 -18   4   1      170.15      184.68     29.84 o
 -17   4   1       22.77       -7.43     28.21 o
 -16   4   1      214.52      216.11     56.92 o
 -15   4   1      174.19      158.43     26.78 o
 -14   4   1        9.17       17.54     20.59 o
 -13   4   1        7.35      -12.23     17.50 o
 -12   4   1       29.64       46.68     20.90 o
 -11   4   1       37.65       57.17     16.91 o
 -10   4   1        1.32        0.37     13.59 o
  -9   4   1      174.51      157.90     16.01 o
  -8   4   1      297.96      336.49     25.43 o
  -7   4   1       52.37       59.34     13.41 o
  -6   4   1       54.23       75.58     14.23 o
  -5   4   1       86.13       86.24     10.90 o
  -4   4   1        7.57       10.54     10.56 o
  -3   4   1       39.72       40.29     10.93 o
  -2   4   1      369.49      385.70     19.70 o
  -1   4   1     1398.07     1493.43     23.18 o
   0   4   1     1712.38     1705.33     27.24 o
   1   4   1       14.75       -0.09      6.18 o
   2   4   1       28.26       28.70      7.20 o
   3   4   1      107.98      140.99     17.44 o
   4   4   1       77.75       89.28     11.80 o
   5   4   1      783.97      817.76     23.46 o
   6   4   1      791.53      842.37     22.86 o
   7   4   1        0.30       -2.73     10.33 o
   8   4   1        2.36        3.41     10.41 o
   9   4   1      471.66      494.02     20.22 o
  10   4   1        5.34       -4.90     13.38 o
  11   4   1        0.31       12.89     14.35 o
  12   4   1       11.24       16.65     14.74 o
  13   4   1       98.25      100.21     17.89 o
  14   4   1        3.41       -0.06     18.03 o
  15   4   1       78.65       72.37     20.86 o
  16   4   1       97.09      111.94     23.70 o
  17   4   1       49.51       49.34     23.93 o
  18   4   1        3.92      -14.03     22.49 o
  19   4   1        7.08      -35.73     23.82 o
  20   4   1      162.93       65.41     31.11 o
  21   4   1        2.68      -19.18     33.96 o
  22   4   1        4.29      -24.30     57.96 o
  23   4   1        0.02      -30.03     36.07 o
 -22   5   1       26.73       12.46     41.86 o
 -21   5   1       27.62      -15.17     39.75 o
 -20   5   1      150.07      213.90     72.76 o
 -19   5   1       93.28      126.40     36.96 o
 -18   5   1      278.61      340.89     42.57 o
 -17   5   1       38.88       25.14     25.38 o
 -16   5   1      761.98      788.51     61.57 o
 -15   5   1       15.86        9.40     20.93 o
 -14   5   1      346.08      337.63     27.41 o
 -13   5   1      886.07      856.59     36.58 o
 -12   5   1      914.74      926.38     33.92 o
 -11   5   1     1246.35     1311.08     36.37 o
 -10   5   1     2838.49     2810.84     63.42 o
  -9   5   1      129.84      128.69     17.07 o
  -8   5   1      629.36      629.63     24.67 o
  -7   5   1     3554.47     3376.59     55.53 o
  -6   5   1     6936.63     6861.50    103.10 o
  -5   5   1      193.26      216.10     17.67 o
  -4   5   1     2440.68     2370.23     58.36 o
  -3   5   1     4081.10     4041.68     66.22 o
  -2   5   1     3045.57     2863.70     50.52 o
  -1   5   1      145.52      129.77     10.83 o
   0   5   1      674.31      657.36     18.88 o
   1   5   1     3438.69     3286.01     59.81 o
   2   5   1     4284.04     4252.22     67.75 o
   3   5   1      200.19      211.28     15.56 o
   4   5   1      438.40      438.22     20.50 o
   5   5   1     3165.16     2996.52     62.05 o
   6   5   1     3197.36     3090.05     55.62 o
   7   5   1        1.74       -6.30     11.78 o
   8   5   1       35.69        7.52     12.88 o
   9   5   1     1359.83     1293.96     32.59 o
  10   5   1     1614.48     1592.22     37.86 o
  11   5   1        3.57       18.72     13.61 o
  12   5   1       14.53       10.79     14.39 o
  13   5   1     1765.78     1712.09     42.89 o
  14   5   1      384.92      374.12     44.23 o
  15   5   1      103.95      127.65     26.02 o
  16   5   1       33.74       -0.72     25.65 o
  17   5   1     1338.28     1310.95     59.29 o
  18   5   1      446.56      481.41     40.74 o
  19   5   1       58.43       67.55     30.01 o
  20   5   1       45.91       43.27     30.39 o
  21   5   1      245.12      253.00     36.30 o
  22   5   1       24.99        0.81     35.44 o
 -21   6   1        8.79       49.83     46.60 o
 -20   6   1        2.79      -27.50     29.80 o
 -19   6   1        3.19      -16.23     26.28 o
 -18   6   1        0.89      -32.86     21.90 o
 -17   6   1        9.41       21.94     22.38 o
 -16   6   1        0.00      -31.21     20.80 o
 -15   6   1      121.63       98.48     23.11 o
 -14   6   1      180.80      177.85     24.30 o
 -13   6   1       86.98       99.18     26.74 o
 -12   6   1       69.15       78.95     18.86 o
 -11   6   1       15.24       38.70     15.56 o
 -10   6   1        0.10        6.53     13.61 o
  -9   6   1        0.70      -11.74     12.90 o
  -8   6   1       31.73       25.58     14.90 o
  -7   6   1        0.06        2.52     11.30 o
  -6   6   1      288.95      319.17     17.82 o
  -5   6   1      254.24      282.37     22.62 o
  -4   6   1       15.28       -9.86     12.57 o
  -3   6   1     1450.74     1551.47     36.64 o
  -2   6   1      523.71      543.25     24.77 o
  -1   6   1        1.55        2.22      9.20 o
   0   6   1       34.57       47.00     10.56 o
   1   6   1      230.32      248.92     15.85 o
   2   6   1       68.43       42.92     12.68 o
   3   6   1      267.02      288.43     18.29 o
   4   6   1      628.72      671.22     26.00 o
   5   6   1      675.15      731.87     31.71 o
   6   6   1      570.97      582.59     23.99 o
   7   6   1      174.82      170.21     17.02 o
   8   6   1        0.97        2.89     12.84 o
   9   6   1      152.22      196.05     19.50 o
  10   6   1      199.85      206.47     22.98 o
  11   6   1       16.37       -2.86     14.16 o
  12   6   1      160.38      154.17     18.68 o
  13   6   1       21.87       12.43     16.60 o
  14   6   1        3.15       16.98     18.59 o
  15   6   1       19.88       31.70     19.83 o
  16   6   1        0.67      -33.61     22.41 o
  17   6   1       14.42       -1.64     24.40 o
  18   6   1      101.25       99.92     30.56 o
  19   6   1       69.34       20.91     28.98 o
  20   6   1        0.02       32.91     29.88 o
  21   6   1       37.02       82.59     33.74 o
 -20   7   1      230.17      227.62     56.99 o
 -19   7   1      113.47      132.39     38.99 o
 -18   7   1      128.12      136.41     43.91 o
 -17   7   1        0.77        1.15     25.74 o
 -16   7   1        0.73      -10.20     21.39 o
 -15   7   1      562.67      578.43     34.74 o
 -14   7   1      279.25      275.30     26.68 o
 -13   7   1      174.64      190.55     23.49 o
 -12   7   1       29.23       35.14     17.99 o
 -11   7   1      423.03      472.47     43.98 o
 -10   7   1      767.97      765.19     29.72 o
  -9   7   1        5.85        7.59     13.37 o
  -8   7   1      174.12      167.28     20.54 o
  -7   7   1      879.10      908.01     41.53 o
  -6   7   1      767.12      852.45     39.82 o
  -5   7   1       11.57       45.79     16.92 o
  -4   7   1        5.17      -22.41     14.94 o
  -3   7   1     3376.92     3290.83     61.58 o
  -2   7   1      486.84      481.28     24.77 o
  -1   7   1      129.34      137.82     18.38 o
   0   7   1      427.64      452.19     21.49 o
   1   7   1     1540.61     1517.76     39.02 o
   2   7   1      874.00      897.02     29.80 o
   3   7   1      872.46      881.95     30.21 o
   4   7   1      981.18     1041.81     32.95 o
   5   7   1      518.88      495.27     25.49 o
   6   7   1      922.53      935.42     38.07 o
   7   7   1      233.55      236.63     18.89 o
   8   7   1       10.24        3.15     14.22 o
   9   7   1      697.79      710.13     30.14 o
  10   7   1      639.13      663.89     27.50 o
  11   7   1       47.51       44.33     16.35 o
  12   7   1       93.92       94.22     20.71 o
  13   7   1       89.46       99.47     25.62 o
  14   7   1      643.44      669.04     41.43 o
  15   7   1      182.78      230.64     30.82 o
  16   7   1      263.81      209.39     32.41 o
  17   7   1      128.02      189.72     32.05 o
  18   7   1      108.43      126.31     32.30 o
  19   7   1       82.97       78.94     31.08 o
  20   7   1        2.45       58.87     37.63 o
 -18   8   1       19.07      -25.34     32.30 o
 -17   8   1        7.24        3.52     54.68 o
 -16   8   1        8.21       24.66     30.82 o
 -15   8   1       22.64       21.05     29.44 o
 -14   8   1        7.62       25.86     23.43 o
 -13   8   1      320.38      345.19     33.73 o
 -12   8   1      222.66      201.09     30.85 o
 -11   8   1        3.00       33.68     20.43 o
 -10   8   1        5.08      -22.35     14.90 o
  -9   8   1       31.07        9.40     20.10 o
  -8   8   1        4.51      -23.56     15.70 o
  -7   8   1       25.21       18.93     16.79 o
  -6   8   1        5.92        6.10     16.07 o
  -5   8   1      256.50      297.73     23.76 o
  -4   8   1      528.00      497.54     30.30 o
  -3   8   1        3.20       -7.96     15.79 o
  -2   8   1       42.74       27.36     12.11 o
  -1   8   1       18.87       28.87     17.64 o
   0   8   1       49.80       51.38     12.70 o
   1   8   1      305.07      308.84     18.19 o
   2   8   1      245.04      250.80     23.77 o
   3   8   1      392.17      347.02     22.88 o
   4   8   1        0.03        0.29     14.50 o
   5   8   1       36.05       21.84     10.18 o
   6   8   1       93.41       29.50     19.26 o
   7   8   1       15.50        9.33     10.79 o
   8   8   1       51.60       26.81     25.19 o
   9   8   1       12.58      -27.21     32.39 o
  10   8   1       16.63        8.35     17.80 o
  11   8   1       27.25       26.35     21.19 o
  12   8   1        4.03      -17.20     20.88 o
  13   8   1       50.55       12.94     22.41 o
  14   8   1      308.53      222.76     31.04 o
  15   8   1       18.39       15.72     24.37 o
  16   8   1        3.05       29.40     31.88 o
  17   8   1        2.90       22.31     30.84 o
  18   8   1        0.00       12.48     34.58 o
 -17   9   1        1.00      -57.69     38.46 o
 -16   9   1      156.39      243.35     53.32 o
 -15   9   1      112.55      121.58     62.70 o
 -14   9   1      182.49      233.39     53.34 o
 -13   9   1        0.36       -8.95     39.99 o
 -12   9   1      243.97      227.53     37.49 o
 -11   9   1      227.02      319.80     39.80 o
 -10   9   1      122.61      117.52     25.75 o
  -9   9   1       23.06       39.93     22.29 o
  -8   9   1        9.48       16.42     21.36 o
  -7   9   1      488.42      544.72     32.03 o
  -6   9   1      468.82      457.67     29.85 o
  -5   9   1       15.28        1.73     16.99 o
  -4   9   1       43.93       25.71     19.96 o
  -3   9   1      170.73      158.03     22.31 o
  -2   9   1      859.26      813.43     28.65 o
  -1   9   1       98.01       99.93     17.34 o
   0   9   1      184.74      197.56     18.21 o
   1   9   1      657.66      679.72     33.64 o
   2   9   1      122.25      161.93     21.83 o
   3   9   1       24.77       10.89     30.62 o
   4   9   1       36.23       43.62     19.72 o
   5   9   1      367.05      316.21     28.87 o
   6   9   1      235.40      258.18     27.37 o
   7   9   1       25.47       28.01     21.06 o
   8   9   1       20.82       -4.92     20.23 o
   9   9   1      212.74      270.37     25.08 o
  10   9   1      144.87      171.82     26.25 o
  11   9   1       72.18       76.71     24.01 o
  12   9   1        2.96      -37.43     24.96 o
  13   9   1      489.90      588.51     49.85 o
  14   9   1      178.25      191.35     37.46 o
  15   9   1        5.27       15.63     32.11 o
  16   9   1        0.23       12.05     32.13 o
 -14  10   1        0.09      -43.52     36.54 o
 -13  10   1       10.80       22.91     52.36 o
 -12  10   1        1.73       27.81     37.49 o
 -11  10   1        1.10       56.61     37.66 o
 -10  10   1        0.52      -34.87     49.64 o
  -9  10   1       56.28       10.22     76.84 o
  -8  10   1       45.90        8.49     68.91 o
  -7  10   1       69.85       33.43     35.74 o
  -6  10   1       60.99       51.73     51.41 o
  -5  10   1       58.26       32.29     27.97 o
  -4  10   1       16.39       37.78     28.63 o
  -3  10   1       77.93       46.61     27.81 o
  -2  10   1       52.86       52.17     28.73 o
  -1  10   1        4.92       10.72     22.97 o
   0  10   1      293.54      329.59     35.23 o
   1  10   1      615.79      619.15     43.52 o
   2  10   1       26.84       14.75     23.61 o
   3  10   1       65.85       85.08     26.55 o
   4  10   1       19.16        9.23     23.68 o
   5  10   1        3.05       34.75     28.07 o
   6  10   1       15.11       11.13     24.51 o
   7  10   1       75.54       66.06     28.22 o
   8  10   1       20.55        4.92     25.96 o
   9  10   1        3.82      -14.78     25.47 o
  10  10   1       69.05       40.73     27.86 o
  11  10   1       14.01        0.70     28.09 o
  12  10   1        8.33       22.75     29.51 o
  13  10   1       12.20       94.12     32.89 o
  14  10   1       10.50        6.55     30.78 o
 -11  11   1       97.07       33.00     40.54 o
 -10  11   1      239.90      260.70     52.81 o
  -9  11   1        2.52        8.42     38.63 o
  -8  11   1       59.08      142.64     43.04 o
  -7  11   1       75.13       55.85     40.54 o
  -6  11   1      515.52      458.30     55.93 o
  -5  11   1       26.33       77.88     39.21 o
  -4  11   1      116.23       75.95     49.41 o
  -3  11   1       52.29      100.52     37.79 o
  -2  11   1      773.11      781.78     64.73 o
  -1  11   1        8.96      -32.77     30.71 o
   0  11   1       15.19       19.62     37.40 o
   1  11   1      182.83      195.44     39.67 o
   2  11   1      355.04      265.06     43.88 o
   3  11   1       93.54      149.26     38.51 o
   4  11   1       51.80       49.91     33.91 o
   5  11   1      303.64      380.16     62.11 o
   6  11   1       64.80      103.27     36.23 o
   7  11   1        3.72        4.23     32.11 o
   8  11   1        8.42      -11.14     60.52 o
   9  11   1      151.35      245.37     51.45 o
  10  11   1       77.44       98.82     40.20 o
  11  11   1        1.69      -50.10     45.11 o
  -6  12   1        0.19       -4.53     35.05 o
  -5  12   1        2.17       15.01     37.12 o
  -4  12   1        0.57       -5.66     36.51 o
  -3  12   1       11.73       -2.39     34.62 o
  -2  12   1        6.42      -25.01     35.33 o
  -1  12   1       41.08       19.95     42.84 o
   0  12   1        1.64        5.95     33.44 o
   1  12   1       38.74       39.73     34.20 o
   2  12   1        1.49        8.68     43.75 o
   3  12   1        0.46       17.28     34.46 o
   4  12   1       13.57      -50.35     33.56 o
   5  12   1       45.21        9.71     37.14 o
   6  12   1       13.52       26.78     35.61 o
 -24   0   2       70.49       85.23     70.72 o
 -23   0   2       91.63       96.56     71.63 o
 -22   0   2      198.69      297.85     84.32 o
 -21   0   2      401.55      476.46     92.03 o
 -20   0   2       59.07       60.29     60.75 o
 -19   0   2        6.54       28.11     58.93 o
 -18   0   2      775.90     1043.59    116.06 o
 -17   0   2     2199.79     1790.25    127.39 o
 -16   0   2      604.18      619.84     59.14 o
 -15   0   2       51.23       35.88     30.98 o
 -14   0   2      369.13      380.18     44.76 o
 -13   0   2     3443.16     3275.85    295.13 o
 -12   0   2      996.71      991.39     60.60 o
 -11   0   2      133.50      130.20     43.07 o
 -10   0   2     1724.60     1611.09     92.94 o
  -9   0   2       89.98       99.45     31.96 o
  -8   0   2     8562.27     8859.09    207.87 o
  -7   0   2     2306.22     2316.13    102.91 o
  -6   0   2     3228.31     3101.77    121.50 o
  -5   0   2     8631.58     8465.66    190.73 o
  -4   0   2      118.64      131.97     21.62 o
  -3   0   2      168.27      186.29     21.64 o
  -2   0   2     2086.03     2133.68     58.34 o
  -1   0   2     2941.26     2846.28     58.01 o
   0   0   2    22008.59    22151.28    320.85 o
   1   0   2    42909.87    44696.00    639.16 o
   2   0   2    17900.46    18487.56    269.80 o
   3   0   2     5208.92     5011.42     80.86 o
   4   0   2      450.31      437.77     18.97 o
   5   0   2      137.69      154.99     17.08 o
   6   0   2     7725.20     7604.70    127.41 o
   7   0   2     4680.68     4589.28     76.63 o
   8   0   2     2317.53     2224.94     53.70 o
   9   0   2      664.70      644.02     38.49 o
  10   0   2     2414.17     2348.33     58.66 o
  11   0   2    10071.67    10203.14    188.32 o
  12   0   2      204.59      230.72     30.72 o
  13   0   2      151.52      142.92     27.89 o
  14   0   2     2366.30     2415.21     79.47 o
  15   0   2     1777.74     1849.19     71.88 o
  16   0   2       18.88       47.83     29.19 o
  17   0   2       34.65       -3.92     36.58 o
  18   0   2        6.06        0.70     29.73 o
  19   0   2      963.64     1029.60     63.51 o
  20   0   2        1.07       -2.77     33.06 o
  21   0   2        0.16      -25.70     33.77 o
  22   0   2       45.63       73.76     40.15 o
  23   0   2      209.81      257.58     58.15 o
  24   0   2       91.54      189.81     55.13 o
 -24   1   2        9.76       -0.23     46.48 o
 -23   1   2        2.14      -34.80     45.11 o
 -22   1   2       10.92      125.31     49.04 o
 -21   1   2       13.92       -4.54     42.47 o
 -20   1   2        0.72      -14.63     39.07 o
 -19   1   2       91.36       26.52     40.21 o
 -18   1   2      237.40      199.71     45.30 o
 -17   1   2       37.56       15.04     27.19 o
 -16   1   2        4.43      -10.32     24.73 o
 -15   1   2       18.91       -9.13     20.00 o
 -14   1   2        3.14       -5.25     18.78 o
 -13   1   2      381.57      381.59     25.16 o
 -12   1   2       64.17       79.43     17.08 o
 -11   1   2       19.80        8.43     13.91 o
 -10   1   2       65.36      129.32     17.49 o
  -9   1   2     2530.76     2809.22     54.97 o
  -8   1   2      122.40      118.47     17.58 o
  -7   1   2        0.78        6.03     16.67 o
  -6   1   2      159.88      163.17     20.71 o
  -5   1   2      130.92      150.38     14.50 o
  -4   1   2        2.96      -10.91     17.22 o
  -3   1   2       67.55       99.16     11.14 o
  -2   1   2     1677.72     1685.80     34.70 o
  -1   1   2     2578.29     2604.43     34.95 o
   0   1   2     1942.92     1992.64     31.43 o
   1   1   2       60.34       56.64      7.85 o
   2   1   2     3253.58     3298.23     39.16 o
   3   1   2     5729.15     5648.59     65.18 o
   4   1   2      456.43      448.19     12.93 o
   5   1   2      634.12      626.56     15.66 o
   6   1   2      294.42      316.45     14.91 o
   7   1   2      390.97      378.98     18.53 o
   8   1   2       33.33       49.30     11.49 o
   9   1   2        5.55        2.89     11.27 o
  10   1   2      530.11      556.97     25.08 o
  11   1   2       50.55       31.66     14.10 o
  12   1   2       34.23       40.79     15.15 o
  13   1   2       63.43       75.87     16.76 o
  14   1   2       36.36        6.59     16.43 o
  15   1   2      312.62      345.88     24.45 o
  16   1   2      116.95      115.36     22.82 o
  17   1   2      143.36       96.86     23.28 o
  18   1   2      185.39      151.58     25.59 o
  19   1   2       38.05       61.49     23.63 o
  20   1   2       60.41       30.19     24.21 o
  21   1   2        5.73      -35.71     23.81 o
  22   1   2        4.43      -13.72     26.50 o
  23   1   2        3.17       -9.18     32.24 o
  24   1   2        9.54      -29.07     32.26 o
 -24   2   2       52.71      135.58     53.68 o
 -23   2   2       55.71       13.63     47.41 o
 -22   2   2      163.98      282.74     56.96 o
 -21   2   2      441.19      373.36     60.73 o
 -20   2   2       23.49       36.46     71.17 o
 -19   2   2      202.17      150.18     53.95 o
 -18   2   2      178.55      267.58     49.61 o
 -17   2   2      641.14      678.05     49.51 o
 -16   2   2      868.83      878.82     52.47 o
 -15   2   2     1187.97     1148.01     49.99 o
 -14   2   2      111.92      102.61     23.47 o
 -13   2   2     2219.60     2204.33     60.81 o
 -12   2   2      265.76      250.45     25.23 o
 -11   2   2      210.74      200.97     22.74 o
 -10   2   2     2177.45     2087.39     48.00 o
  -9   2   2     1078.53      947.66     39.41 o
  -8   2   2     2169.21     2222.50     58.95 o
  -7   2   2     2294.55     2370.25     50.54 o
  -6   2   2     1169.83     1109.62     28.23 o
  -5   2   2     4982.30     4844.27     76.36 o
  -4   2   2      665.19      703.41     23.27 o
  -3   2   2     2151.07     2212.27     34.32 o
  -2   2   2     1249.16     1251.36     29.99 o
  -1   2   2     4605.68     4520.02     54.03 o
   0   2   2     5466.12     5585.96     77.94 o
   1   2   2        5.72       -6.59     12.95 o
   2   2   2    10837.53    11284.70    160.69 o
   3   2   2    15163.52    15184.74    189.76 o
   4   2   2     2162.71     2295.79     33.94 o
   5   2   2      371.14      370.21     14.04 o
   6   2   2      150.38      116.17     12.80 o
   7   2   2     3019.47     2897.68     46.15 o
   8   2   2     3040.43     3025.46     48.92 o
   9   2   2      338.57      344.66     17.61 o
  10   2   2     1854.86     1800.80     35.70 o
  11   2   2     4931.21     4914.07     75.39 o
  12   2   2      204.01      201.13     19.10 o
  13   2   2      266.69      282.88     21.30 o
  14   2   2     2233.79     2221.78     48.88 o
  15   2   2     1045.01     1010.80     37.38 o
  16   2   2      460.86      445.30     28.10 o
  17   2   2      112.96       89.65     21.33 o
  18   2   2      203.98      174.88     27.06 o
  19   2   2      666.55      700.10     40.18 o
  20   2   2      117.80      129.62     26.74 o
  21   2   2        0.09      -19.59     24.12 o
  22   2   2      235.77      243.65     35.53 o
  23   2   2      205.06      205.91     43.78 o
 -23   3   2       12.94       18.23     70.49 o
 -22   3   2        1.12      -40.55     43.05 o
 -21   3   2        8.09       23.20     41.63 o
 -20   3   2        1.47        2.57     39.71 o
 -19   3   2        9.00      -38.96     35.82 o
 -18   3   2       86.76       88.97     31.55 o
 -17   3   2       18.33        9.99     29.38 o
 -16   3   2      400.45      315.06     36.84 o
 -15   3   2      625.57      664.32     45.46 o
 -14   3   2       73.72       56.68     21.33 o
 -13   3   2       45.57       45.50     19.57 o
 -12   3   2       77.90       67.40     19.54 o
 -11   3   2       56.63       36.68     17.13 o
 -10   3   2      613.30      610.87     26.58 o
  -9   3   2      241.11      271.06     20.69 o
  -8   3   2        3.34        5.00     11.55 o
  -7   3   2       29.24       38.40     11.49 o
  -6   3   2       12.59       -9.96      9.48 o
  -5   3   2     1202.97     1207.37     41.77 o
  -4   3   2        2.73        7.13      9.47 o
  -3   3   2       13.99        4.11      8.70 o
  -2   3   2        4.30       -4.24     10.62 o
  -1   3   2     1188.93     1252.55     32.06 o
   0   3   2      712.79      717.37     16.91 o
   1   3   2      177.52      212.17     17.82 o
   2   3   2     1029.74     1040.85     47.63 o
   3   3   2        0.02        2.55      9.02 o
   4   3   2        3.57        1.36     10.78 o
   5   3   2       21.62       24.67     10.93 o
   6   3   2        0.34       -3.91      8.64 o
   7   3   2      572.61      615.38     24.10 o
   8   3   2       24.26       30.62     11.87 o
   9   3   2      162.03      168.44     15.46 o
  10   3   2       83.63       95.44     13.72 o
  11   3   2       27.63       43.96     15.62 o
  12   3   2      282.27      295.64     21.06 o
  13   3   2       98.17       91.66     16.96 o
  14   3   2        1.66        8.01     15.31 o
  15   3   2        2.02       -8.95     17.77 o
  16   3   2      493.88      412.69     30.13 o
  17   3   2      346.67      324.59     37.47 o
  18   3   2       84.87       98.07     23.49 o
  19   3   2        3.71       -2.08     20.93 o
  20   3   2        8.69      -36.45     24.30 o
  21   3   2       48.94       28.21     26.91 o
  22   3   2       10.98       -9.86     29.07 o
  23   3   2        0.10        6.82     33.63 o
 -23   4   2       35.87       30.49     49.04 o
 -22   4   2      115.36       92.49     50.13 o
 -21   4   2      121.30       84.89     49.40 o
 -20   4   2       26.67       68.31     43.75 o
 -19   4   2       37.31      115.28     42.79 o
 -18   4   2      126.94      174.68     44.63 o
 -17   4   2      123.96      134.01     32.44 o
 -16   4   2      114.93      120.22     29.69 o
 -15   4   2      299.87      321.96     35.49 o
 -14   4   2       12.69       46.44     23.33 o
 -13   4   2     1972.60     2074.25     86.17 o
 -12   4   2      812.06      850.16     39.70 o
 -11   4   2      389.96      390.18     23.21 o
 -10   4   2     2098.52     2040.86     43.31 o
  -9   4   2     4324.22     4313.26     69.50 o
  -8   4   2     1083.49     1080.66     31.16 o
  -7   4   2      555.26      579.65     23.71 o
  -6   4   2      957.72      821.44     37.08 o
  -5   4   2     8674.51     8601.39    124.94 o
  -4   4   2      362.53      338.66     18.16 o
  -3   4   2      891.53      941.07     24.53 o
  -2   4   2       68.01       62.23      8.73 o
  -1   4   2     2522.38     2491.15     41.71 o
   0   4   2       90.39       80.57      9.73 o
   1   4   2      151.48      191.49     11.77 o
   2   4   2     2076.74     1988.90     33.92 o
   3   4   2     2026.44     1926.56     31.39 o
   4   4   2      700.96      781.84     41.29 o
   5   4   2      657.73      671.90     25.94 o
   6   4   2     1139.36     1112.40     29.48 o
   7   4   2      442.48      380.66     16.41 o
   8   4   2     1646.62     1651.15     38.85 o
   9   4   2       43.93       77.02     15.61 o
  10   4   2     1366.67     1253.21     38.53 o
  11   4   2     1006.25      949.83     29.23 o
  12   4   2       52.72       59.72     16.39 o
  13   4   2      167.28      158.42     23.97 o
  14   4   2      699.69      747.21     35.25 o
  15   4   2     1295.56     1372.43     45.26 o
  16   4   2      200.05      211.90     26.13 o
  17   4   2       24.13       -7.35     20.98 o
  18   4   2      154.09      179.06     27.06 o
  19   4   2      971.22      973.39     46.79 o
  20   4   2       36.56       50.47     25.52 o
  21   4   2       10.29      -19.25     25.76 o
  22   4   2       31.03        2.39     42.31 o
 -22   5   2        3.37       77.53     46.92 o
 -21   5   2       14.23       46.65     44.41 o
 -20   5   2        2.77       14.93     42.04 o
 -19   5   2        7.29      -40.42     28.18 o
 -18   5   2       51.39       62.41     32.04 o
 -17   5   2        7.36      -16.08     28.22 o
 -16   5   2        4.29        5.61     27.22 o
 -15   5   2      101.01      127.67     30.33 o
 -14   5   2        1.68        3.10     21.02 o
 -13   5   2      457.88      424.21     52.67 o
 -12   5   2      654.84      713.41     39.14 o
 -11   5   2      206.54      205.06     22.81 o
 -10   5   2       12.22        6.76     15.93 o
  -9   5   2        2.05       17.45     17.19 o
  -8   5   2      132.66      145.05     20.70 o
  -7   5   2      185.94      183.16     21.46 o
  -6   5   2       78.09       96.46     15.22 o
  -5   5   2      127.96      139.87     21.65 o
  -4   5   2       98.83      128.43     14.60 o
  -3   5   2      727.48      708.06     40.08 o
  -2   5   2      941.94     1005.75     25.08 o
  -1   5   2        0.04       22.23     11.77 o
   0   5   2      124.16      136.48     14.30 o
   1   5   2       16.71       -1.43     10.32 o
   2   5   2      421.14      468.70     19.17 o
   3   5   2       16.43       15.12      9.05 o
   4   5   2      784.01      869.30     25.52 o
   5   5   2      142.74      179.30     23.08 o
   6   5   2      121.04      145.48     15.86 o
   7   5   2      118.15      105.29     15.69 o
   8   5   2        5.99        1.95     10.18 o
   9   5   2      195.76      196.90     19.46 o
  10   5   2       20.18       29.16     11.33 o
  11   5   2      276.88      289.03     18.28 o
  12   5   2       14.61        5.98     13.55 o
  13   5   2       55.07       57.19     16.93 o
  14   5   2      203.17      175.65     23.91 o
  15   5   2        2.52      -13.32     19.33 o
  16   5   2      107.27      163.93     26.02 o
  17   5   2       21.45        1.87     27.98 o
  18   5   2        1.01      -10.21     22.87 o
  19   5   2       41.59       54.31     25.95 o
  20   5   2        0.14      -21.08     26.55 o
  21   5   2        1.77      -16.95     28.26 o
 -21   6   2       85.72      122.07     38.80 o
 -20   6   2       36.09        7.33     32.59 o
 -19   6   2        6.14       40.85     32.79 o
 -18   6   2      119.48      130.33     52.30 o
 -17   6   2      339.97      423.01     45.23 o
 -16   6   2       19.13       18.95     29.12 o
 -15   6   2        9.18       -5.49     23.07 o
 -14   6   2      388.80      399.54     35.30 o
 -13   6   2      268.07      289.81     34.26 o
 -12   6   2     1858.42     1744.57     54.99 o
 -11   6   2      716.13      697.17     38.68 o
 -10   6   2      465.73      453.54     29.04 o
  -9   6   2     1672.65     1757.62     47.07 o
  -8   6   2      409.19      445.08     29.46 o
  -7   6   2       32.56       22.79     17.36 o
  -6   6   2     2121.57     2028.50     51.79 o
  -5   6   2     1216.99     1184.21     34.67 o
  -4   6   2      122.15      112.47     15.48 o
  -3   6   2      165.34      186.81     24.34 o
  -2   6   2      478.84      455.96     43.60 o
  -1   6   2     3256.65     3169.40     63.86 o
   0   6   2        5.77        0.82     12.68 o
   1   6   2        1.16       -2.75     12.49 o
   2   6   2      919.90      865.30     32.45 o
   3   6   2     2364.73     2311.87     44.66 o
   4   6   2      913.70      917.34     38.74 o
   5   6   2      443.89      451.56     25.59 o
   6   6   2      285.64      289.36     22.78 o
   7   6   2     1913.72     1854.15     77.67 o
   8   6   2      223.75      216.72     20.88 o
   9   6   2       12.38       -3.51     15.31 o
  10   6   2      605.38      592.62     24.76 o
  11   6   2      715.03      719.58     30.64 o
  12   6   2      503.31      541.28     24.43 o
  13   6   2      175.58      164.11     23.07 o
  14   6   2       12.12       32.98     20.84 o
  15   6   2     1316.82     1288.00     47.54 o
  16   6   2       40.83       50.80     25.24 o
  17   6   2       37.69       31.47     26.22 o
  18   6   2      254.47      279.88     35.59 o
  19   6   2      116.67      128.40     31.83 o
  20   6   2       20.68        7.99     29.40 o
  21   6   2       12.14      -33.17     29.00 o
 -20   7   2        0.89       33.67     45.27 o
 -19   7   2        0.14      -10.19     31.53 o
 -18   7   2       34.77       22.83     43.85 o
 -17   7   2        6.69      -19.00     24.98 o
 -16   7   2       10.20        4.83     33.61 o
 -15   7   2       43.98       -8.14     23.09 o
 -14   7   2      156.24      139.87     27.79 o
 -13   7   2      263.34      240.84     29.86 o
 -12   7   2       88.76       92.32     25.04 o
 -11   7   2       10.12        4.90     21.02 o
 -10   7   2      150.66      136.94     23.37 o
  -9   7   2       18.90       15.41     17.84 o
  -8   7   2        1.66      -23.93     15.95 o
  -7   7   2       51.95       73.49     19.25 o
  -6   7   2        1.30      -13.32     16.17 o
  -5   7   2       14.43       28.41     14.72 o
  -4   7   2       51.54       43.42     14.49 o
  -3   7   2      152.19      183.26     24.93 o
  -2   7   2      157.20      151.97     15.47 o
  -1   7   2        0.03      -18.58     13.86 o
   0   7   2       23.60       13.34     17.08 o
   1   7   2        9.51        0.54     10.99 o
   2   7   2       28.14       15.41     11.96 o
   3   7   2       70.64      110.05     14.59 o
   4   7   2      161.91      193.56     17.29 o
   5   7   2       30.14       21.11     15.97 o
   6   7   2       29.27       27.71     17.08 o
   7   7   2      135.92      124.84     20.18 o
   8   7   2        2.55       18.50     17.48 o
   9   7   2        4.13       27.73     18.93 o
  10   7   2        0.14       13.14     19.43 o
  11   7   2      280.94      291.13     28.19 o
  12   7   2       20.68        9.76     20.80 o
  13   7   2        5.05      -25.39     27.61 o
  14   7   2        5.40        2.98     23.28 o
  15   7   2        0.69       13.68     37.76 o
  16   7   2       35.96       24.57     25.36 o
  17   7   2        2.69        2.46     27.19 o
  18   7   2       20.94      -25.02     26.21 o
  19   7   2        4.04      -17.92     32.13 o
 -18   8   2       78.48       61.12     45.58 o
 -17   8   2      144.79      137.30     38.96 o
 -16   8   2       15.47       33.15     27.84 o
 -15   8   2        0.76       35.15     26.50 o
 -14   8   2      716.69      722.86     45.72 o
 -13   8   2       36.70       67.34     25.23 o
 -12   8   2      124.30       82.60     25.04 o
 -11   8   2      263.43      272.76     45.93 o
 -10   8   2        2.37      -14.89     20.56 o
  -9   8   2      852.47      871.00     67.70 o
  -8   8   2        9.01       11.83     19.52 o
  -7   8   2       36.40       37.60     20.14 o
  -6   8   2      456.38      485.41     31.33 o
  -5   8   2       61.10       67.11     19.52 o
  -4   8   2      375.29      405.25     24.51 o
  -3   8   2      286.91      292.84     26.20 o
  -2   8   2       20.72       14.35     12.94 o
  -1   8   2     1392.45     1358.34     44.10 o
   0   8   2        1.45       -0.37     20.55 o
   1   8   2       21.91       29.21     13.37 o
   2   8   2      267.48      270.69     25.07 o
   3   8   2      145.47      174.90     17.81 o
   4   8   2      635.48      736.16     30.18 o
   5   8   2       76.46       83.94     19.59 o
   6   8   2       75.16       95.21     22.71 o
   7   8   2     1467.14     1381.29     46.44 o
   8   8   2       16.48       50.01     20.05 o
   9   8   2      116.13       80.34     22.35 o
  10   8   2      641.72      580.24     36.62 o
  11   8   2      531.62      559.14     36.79 o
  12   8   2      288.22      299.36     49.08 o
  13   8   2       39.82      -16.05     23.33 o
  14   8   2       78.32      146.47     28.15 o
  15   8   2      595.65      625.87     43.63 o
  16   8   2        1.80       -6.47     25.58 o
  17   8   2       36.97       66.65     37.61 o
  18   8   2      125.78      138.38     50.14 o
 -16   9   2        9.39       12.69     43.37 o
 -15   9   2        0.92       -4.78     48.28 o
 -14   9   2       46.57       -1.83     39.69 o
 -13   9   2        1.96      -22.07     36.16 o
 -12   9   2       71.82       78.49     32.08 o
 -11   9   2       32.10        3.08     27.24 o
 -10   9   2       10.51      -35.37     25.52 o
  -9   9   2        8.74       -2.00     25.59 o
  -8   9   2        9.53      -34.07     22.72 o
  -7   9   2       11.36       -7.85     24.44 o
  -6   9   2       32.82       43.05     26.65 o
  -5   9   2        2.29        8.47     23.36 o
  -4   9   2      210.36      189.84     30.53 o
  -3   9   2       90.70       54.67     25.38 o
  -2   9   2      179.32      178.53     29.16 o
  -1   9   2       51.12       42.79     24.55 o
   0   9   2        4.42       -1.90     21.17 o
   1   9   2       32.86       37.40     22.92 o
   2   9   2        3.61       -8.26     15.27 o
   3   9   2      240.02      222.48     23.21 o
   4   9   2      346.41      306.31     26.49 o
   5   9   2      118.92      116.62     22.04 o
   6   9   2       23.67       21.92     20.33 o
   7   9   2       53.00       83.66     22.38 o
   8   9   2       13.49       -4.50     19.43 o
   9   9   2        3.87      -29.71     19.81 o
  10   9   2        6.93       31.06     28.26 o
  11   9   2       20.28       25.25     22.99 o
  12   9   2       10.36      -13.19     22.59 o
  13   9   2       19.89      -11.90     23.57 o
  14   9   2       37.45       47.10     39.33 o
  15   9   2        1.98        3.54     29.90 o
  16   9   2       37.96       23.18     33.04 o
 -14  10   2      158.48      197.06     51.23 o
 -13  10   2      119.32      106.46     45.16 o
 -12  10   2       11.05       -6.92     54.40 o
 -11  10   2       11.07       33.86     46.01 o
 -10  10   2      178.66      169.10     66.19 o
  -9  10   2      350.25      368.02     53.49 o
  -8  10   2       74.58      100.76     88.63 o
  -7  10   2        3.16      -33.36     39.26 o
  -6  10   2      633.22      658.66     48.65 o
  -5  10   2       87.49      110.01     41.53 o
  -4  10   2      793.43      786.31     50.67 o
  -3  10   2      330.39      276.46     37.52 o
  -2  10   2       72.81      117.30     46.51 o
  -1  10   2      610.67      637.30     46.23 o
   0  10   2       43.79       44.90     32.16 o
   1  10   2        0.40       -2.03     23.82 o
   2  10   2      610.97      616.50     43.25 o
   3  10   2        8.19      -31.28     22.59 o
   4  10   2      323.89      354.76     36.14 o
   5  10   2       18.56       13.61     23.74 o
   6  10   2        2.18       34.00     25.22 o
   7  10   2      653.73      658.76     47.13 o
   8  10   2        2.15       50.21     26.10 o
   9  10   2        4.20        7.54     43.13 o
  10  10   2      102.52      168.52     56.28 o
  11  10   2       98.79      128.50     32.13 o
  12  10   2      143.07      134.94     34.52 o
  13  10   2       13.49       -8.36     30.68 o
 -11  11   2        9.69       12.87     40.47 o
 -10  11   2        2.36      -26.03     44.65 o
  -9  11   2       40.43       46.42     40.97 o
  -8  11   2        0.02       22.55     37.44 o
  -7  11   2       20.02      -28.13     35.40 o
  -6  11   2        0.00      -50.98     33.98 o
  -5  11   2        0.11        5.58     34.01 o
  -4  11   2        0.47       39.42     34.85 o
  -3  11   2       10.81       -7.35     33.36 o
  -2  11   2       32.02       24.05     32.34 o
  -1  11   2        0.15      -45.89     30.59 o
   0  11   2       51.70       86.31     36.20 o
   1  11   2       10.93        0.31     25.94 o
   2  11   2       34.95       43.55     28.64 o
   3  11   2        4.76        6.13     24.71 o
   4  11   2       73.38       48.54     28.68 o
   5  11   2        4.08       -7.80     25.46 o
   6  11   2        2.63       35.38     27.30 o
   7  11   2        1.33       22.84     27.86 o
   8  11   2        2.72      -29.97     25.19 o
   9  11   2        8.22      -13.58     28.08 o
  10  11   2        0.07       30.88     29.68 o
  -5  12   2       89.88       92.65     43.61 o
  -4  12   2       33.86       -9.38     36.34 o
  -3  12   2       20.30        6.47     37.01 o
  -2  12   2       95.15       81.11     41.18 o
  -1  12   2       87.28       93.95     62.11 o
   0  12   2        0.33      -23.22     35.47 o
   1  12   2       24.01      -45.17     33.17 o
   2  12   2       91.78       59.59     36.82 o
   3  12   2      142.70      131.45     78.88 o
   4  12   2        4.45       37.69     35.30 o
   5  12   2        0.23       17.28     33.12 o
 -23   1   3       47.55       95.10     49.43 o
 -22   1   3        0.02      -48.87     41.22 o
 -21   1   3      304.04      230.68     55.30 o
 -20   1   3      385.05      423.78     59.92 o
 -19   1   3      427.31      473.02     61.54 o
 -18   1   3       71.99       14.01     36.54 o
 -17   1   3     1036.62      934.14    127.84 o
 -16   1   3     1290.88     1450.53     77.96 o
 -15   1   3     1705.30     1690.17     57.94 o
 -14   1   3       19.14        8.64     20.70 o
 -13   1   3     1539.23     1529.17     52.27 o
 -12   1   3     2060.86     2053.38     72.92 o
 -11   1   3     1386.90     1341.30     38.61 o
 -10   1   3        0.09      -15.51     16.24 o
  -9   1   3     1518.98     1468.54     56.27 o
  -8   1   3     7415.51     7094.04    174.18 o
  -7   1   3      743.01      682.74     30.35 o
  -6   1   3        2.77       14.94     15.82 o
  -5   1   3     1643.22     1601.32     40.24 o
  -4   1   3     4109.25     3983.16     91.99 o
  -3   1   3     2313.86     2330.50     44.32 o
  -2   1   3        0.04      -11.09     10.57 o
  -1   1   3      925.54      949.16     24.13 o
   0   1   3      651.55      661.58     18.36 o
   1   1   3      941.02      913.43     26.30 o
   2   1   3       22.04       14.22      7.60 o
   3   1   3      501.60      483.34     14.89 o
   4   1   3     2856.52     2814.54     42.09 o
   5   1   3     2212.82     2192.07     38.79 o
   6   1   3      391.92      396.11     17.14 o
   7   1   3     2245.02     2224.75     38.74 o
   8   1   3     5009.87     4911.72     69.63 o
   9   1   3     2148.94     1970.75     38.30 o
  10   1   3        0.87       -5.92     13.35 o
  11   1   3      240.47      213.19     20.15 o
  12   1   3     2291.24     2316.42     49.15 o
  13   1   3      409.36      365.21     23.66 o
  14   1   3       73.70       88.20     18.71 o
  15   1   3      478.31      506.16     28.77 o
  16   1   3      200.40      232.11     24.09 o
  17   1   3       13.87       27.32     22.15 o
  18   1   3      326.90      321.79     31.09 o
  19   1   3      181.36      211.23     30.07 o
  20   1   3      280.42      243.76     30.80 o
  21   1   3      188.75      225.39     32.95 o
  22   1   3        6.05       42.95     33.29 o
  23   1   3       16.05      -16.04     33.31 o
 -23   2   3        0.63       -3.78     46.02 o
 -22   2   3        1.18       -9.13     41.81 o
 -21   2   3        2.46       29.97     43.50 o
 -20   2   3        0.88      -50.88     37.15 o
 -19   2   3        5.58       -1.94     39.69 o
 -18   2   3        3.02      -25.93     34.79 o
 -17   2   3      117.90       72.03     37.52 o
 -16   2   3      383.16      392.62     68.39 o
 -15   2   3       58.77       93.73     22.72 o
 -14   2   3      161.95      170.69     22.18 o
 -13   2   3        0.77       22.74     17.90 o
 -12   2   3      118.03      138.63     20.43 o
 -11   2   3        0.14       -5.98     18.08 o
 -10   2   3       86.55       93.35     22.47 o
  -9   2   3      308.38      323.82     27.93 o
  -8   2   3     1677.51     1838.30     54.32 o
  -7   2   3      230.81      257.59     30.78 o
  -6   2   3      392.22      447.36     21.84 o
  -5   2   3      725.75      711.24     24.33 o
  -4   2   3      897.76      983.33     26.65 o
  -3   2   3        1.25        4.88     10.99 o
  -2   2   3      106.04      132.28     15.00 o
  -1   2   3       95.85       97.03      9.23 o
   0   2   3      631.77      664.11     33.04 o
   1   2   3     5205.92     5276.22     95.23 o
   2   2   3     2636.24     2805.08     48.62 o
   3   2   3      121.48      134.93     15.35 o
   4   2   3        0.14        3.39      9.75 o
   5   2   3      145.74      142.77     11.45 o
   6   2   3       23.38       27.21     11.43 o
   7   2   3       70.92      107.39     13.77 o
   8   2   3      999.06     1055.53     29.48 o
   9   2   3       47.25       47.55     14.03 o
  10   2   3        0.90       -0.13     12.38 o
  11   2   3       27.86       24.03     15.49 o
  12   2   3      112.80      124.88     18.57 o
  13   2   3       84.32       68.72     18.17 o
  14   2   3       16.69       40.31     18.57 o
  15   2   3       14.64       12.13     17.38 o
  16   2   3       85.98       78.90     20.67 o
  17   2   3      292.46      217.23     24.86 o
  18   2   3        0.13       -1.67     19.76 o
  19   2   3       10.80      -10.52     23.19 o
  20   2   3       10.13       21.84     25.76 o
  21   2   3        6.66       -2.68     27.28 o
  22   2   3        6.72       37.67     41.29 o
  23   2   3        2.07        4.88     33.05 o
 -23   3   3       15.15        4.48     47.92 o
 -22   3   3        4.16      -16.32     42.79 o
 -21   3   3       95.31       95.90     46.96 o
 -20   3   3      136.44      139.13     91.12 o
 -19   3   3      249.55      193.46     69.59 o
 -18   3   3       47.71       -0.22     46.54 o
 -17   3   3      505.43      501.93     45.06 o
 -16   3   3      190.03      241.84     34.14 o
 -15   3   3      222.95      243.76     33.13 o
 -14   3   3       58.22       80.83     26.17 o
 -13   3   3     1811.21     1780.00     56.41 o
 -12   3   3     1602.20     1596.91     51.33 o
 -11   3   3      124.65      109.07     44.94 o
 -10   3   3       43.77       22.62     20.63 o
  -9   3   3     2918.10     3001.41     58.37 o
  -8   3   3      868.06      855.54     29.32 o
  -7   3   3     1778.63     1784.98     36.86 o
  -6   3   3      291.23      333.02     19.92 o
  -5   3   3      879.39      887.19     34.64 o
  -4   3   3     1261.67     1156.48     35.31 o
  -3   3   3     1145.05     1125.53     40.80 o
  -2   3   3      519.34      570.72     16.19 o
  -1   3   3     2585.92     2475.78     55.55 o
   0   3   3     1889.82     1878.84     43.46 o
   1   3   3     2464.65     2335.76     66.04 o
   2   3   3      102.61       69.91     16.53 o
   3   3   3     1685.04     1605.51     34.87 o
   4   3   3     5103.74     4974.33     71.92 o
   5   3   3     4330.80     4268.94     64.86 o
   6   3   3      417.13      436.17     18.99 o
   7   3   3      145.02      108.74     13.92 o
   8   3   3     2426.43     2418.70     46.74 o
   9   3   3     1472.50     1484.57     36.93 o
  10   3   3      128.47      111.06     18.62 o
  11   3   3      722.70      742.85     28.77 o
  12   3   3      694.73      695.77     32.18 o
  13   3   3      163.89      163.85     21.09 o
  14   3   3       11.47       -8.76     17.43 o
  15   3   3        8.58       -0.13     18.48 o
  16   3   3     1099.00     1037.65     43.23 o
  17   3   3      129.98      169.49     25.69 o
  18   3   3       39.96       21.01     21.52 o
  19   3   3       10.57       37.15     22.79 o
  20   3   3      378.82      419.83     37.15 o
  21   3   3       86.14      101.07     32.43 o
  22   3   3       53.37       10.05     33.29 o
 -22   4   3        4.52       23.28     59.16 o
 -21   4   3        0.14       16.49     41.95 o
 -20   4   3        0.64       -5.32     40.21 o
 -19   4   3       32.75       28.70     42.73 o
 -18   4   3       80.04       46.39     30.58 o
 -17   4   3       40.04       57.62     49.46 o
 -16   4   3       32.87       53.38     27.27 o
 -15   4   3       68.90       49.22     25.47 o
 -14   4   3       23.91       22.16     20.39 o
 -13   4   3       12.43       11.55     18.65 o
 -12   4   3       57.31       65.86     15.60 o
 -11   4   3       53.49       42.68     15.16 o
 -10   4   3       99.78      114.92     16.58 o
  -9   4   3      213.65      179.90     17.76 o
  -8   4   3       16.53       18.25     14.99 o
  -7   4   3      213.89      230.80     17.36 o
  -6   4   3       13.79       21.09     11.39 o
  -5   4   3       23.92       16.99     11.81 o
  -4   4   3      435.05      477.68     38.65 o
  -3   4   3      301.73      375.73     16.89 o
  -2   4   3       45.49       79.11     13.12 o
  -1   4   3     1639.93     1671.97     31.61 o
   0   4   3      415.29      386.12     20.41 o
   1   4   3     4055.89     4078.05     81.71 o
   2   4   3       68.24      107.89     18.09 o
   3   4   3     2903.26     3052.69     68.28 o
   4   4   3       92.15       76.54     18.68 o
   5   4   3      670.34      680.46     28.21 o
   6   4   3      945.58      869.71     25.29 o
   7   4   3      778.53      817.02     26.16 o
   8   4   3        0.29        9.13     11.64 o
   9   4   3       70.51       55.76     14.69 o
  10   4   3       47.26       36.38     15.31 o
  11   4   3       27.48        5.61     14.90 o
  12   4   3       20.88       33.52     15.53 o
  13   4   3        4.17      -17.87     17.30 o
  14   4   3      181.18      182.94     23.77 o
  15   4   3       99.89      125.02     23.13 o
  16   4   3        7.37        7.80     20.55 o
  17   4   3        2.18      -10.30     20.85 o
  18   4   3        9.75      -24.22     31.02 o
  19   4   3        5.01      -27.86     24.94 o
  20   4   3        0.51      -21.51     23.57 o
  21   4   3        1.70      -19.88     25.11 o
  22   4   3        0.80      -10.33     38.07 o
 -21   5   3       10.49       -7.05     62.24 o
 -20   5   3      199.97      173.27     45.22 o
 -19   5   3       76.33       86.26     35.72 o
 -18   5   3       12.70       34.28     30.83 o
 -17   5   3      184.10      192.72     36.16 o
 -16   5   3      567.53      588.27     39.20 o
 -15   5   3       44.12       39.86     22.60 o
 -14   5   3      234.77      250.31     27.27 o
 -13   5   3      266.74      253.40     26.57 o
 -12   5   3     2948.07     2885.05     69.23 o
 -11   5   3      499.03      537.32     30.51 o
 -10   5   3       14.39       10.26     15.44 o
  -9   5   3      837.54      830.95     30.69 o
  -8   5   3     1122.72     1079.64     31.15 o
  -7   5   3     1191.26     1167.02     35.10 o
  -6   5   3        0.06       -6.41     12.93 o
  -5   5   3      859.53      833.63     27.71 o
  -4   5   3     1601.41     1589.95     42.61 o
  -3   5   3      712.27      685.36     28.22 o
  -2   5   3        1.09        1.72     12.12 o
  -1   5   3      353.21      331.39     16.55 o
   0   5   3     2532.30     2564.79     42.80 o
   1   5   3     3230.08     3145.98     70.29 o
   2   5   3       78.54       81.34     20.68 o
   3   5   3     2719.06     2663.51     65.42 o
   4   5   3     2408.43     2211.91     59.11 o
   5   5   3      780.81      769.93     36.43 o
   6   5   3       86.67      103.38     19.49 o
   7   5   3      806.42      810.57     31.53 o
   8   5   3      878.38      876.37     34.31 o
   9   5   3      548.36      554.73     25.97 o
  10   5   3        6.85        2.17     16.57 o
  11   5   3      320.65      320.81     24.50 o
  12   5   3       74.32       97.22     16.01 o
  13   5   3      830.35      854.77     40.75 o
  14   5   3        0.12      -13.65     25.88 o
  15   5   3      115.17       89.41     23.50 o
  16   5   3      151.97      155.77     26.13 o
  17   5   3      290.34      308.79     31.13 o
  18   5   3        5.02      -31.90     22.71 o
  19   5   3       22.08        6.55     23.80 o
  20   5   3      118.46       89.28     38.85 o
  21   5   3       25.24       52.06     29.76 o
 -20   6   3        1.12       -0.07     33.16 o
 -19   6   3       26.13       -0.62     40.99 o
 -18   6   3        0.22       15.86     31.44 o
 -17   6   3       98.51      100.93     34.26 o
 -16   6   3       21.99       15.54     29.14 o
 -15   6   3       25.93       16.30     28.51 o
 -14   6   3       99.34      122.38     34.72 o
 -13   6   3      510.56      516.61     54.34 o
 -12   6   3        4.99      -12.95     25.07 o
 -11   6   3       95.19      121.37     24.65 o
 -10   6   3        0.32       26.63     20.48 o
  -9   6   3       10.31       -0.74     24.69 o
  -8   6   3       39.45       43.06     30.36 o
  -7   6   3        2.43       -3.17     16.15 o
  -6   6   3       11.90       18.81     14.18 o
  -5   6   3        2.97       13.84     10.86 o
  -4   6   3       54.56       84.57     13.22 o
  -3   6   3        1.13       16.02     14.06 o
  -2   6   3       33.84       33.39     14.33 o
  -1   6   3       32.94       25.48     13.29 o
   0   6   3      132.41      129.87     14.93 o
   1   6   3      497.20      516.77     21.61 o
   2   6   3      347.20      330.17     15.73 o
   3   6   3       16.58       12.59      9.96 o
   4   6   3        4.49       -0.64     15.93 o
   5   6   3       65.44       62.87     19.03 o
   6   6   3       64.09       96.89     16.92 o
   7   6   3       17.02       35.74     16.13 o
   8   6   3       34.58       15.82     16.14 o
   9   6   3       38.35       18.12     18.34 o
  10   6   3        9.03       22.73     18.95 o
  11   6   3       90.79       84.42     20.26 o
  12   6   3        2.09       40.98     25.59 o
  13   6   3       39.91       16.60     20.25 o
  14   6   3       57.52       32.86     21.45 o
  15   6   3        8.48        6.13     26.69 o
  16   6   3       38.26        9.91     27.23 o
  17   6   3        0.01       -9.02     23.33 o
  18   6   3       14.12       39.17     25.63 o
  19   6   3       17.10      -43.00     38.80 o
  20   6   3       97.66       83.45     31.51 o
 -19   7   3       34.87       -8.82     41.15 o
 -18   7   3        5.46      -35.07     30.02 o
 -17   7   3      265.57      328.02     79.01 o
 -16   7   3       73.92      103.14     34.14 o
 -15   7   3      569.37      558.26     49.25 o
 -14   7   3        4.37       -0.08     48.07 o
 -13   7   3      725.33      823.74     46.75 o
 -12   7   3       21.48       86.11     24.80 o
 -11   7   3      626.47      639.02     46.98 o
 -10   7   3        0.05       20.68     21.05 o
  -9   7   3      493.69      489.33     35.22 o
  -8   7   3      267.90      293.19     27.27 o
  -7   7   3      165.77      245.39     24.52 o
  -6   7   3       69.51       68.27     16.18 o
  -5   7   3      214.91      231.33     25.65 o
  -4   7   3       88.01       98.98     19.32 o
  -3   7   3     1044.52     1057.29     38.64 o
  -2   7   3      335.88      322.53     24.12 o
  -1   7   3       31.86       39.47     15.45 o
   0   7   3      809.67      792.04     30.28 o
   1   7   3      360.80      406.73     29.34 o
   2   7   3        0.08        1.61     13.35 o
   3   7   3       44.04       40.87     13.33 o
   4   7   3     2140.89     2018.63     58.21 o
   5   7   3      145.15      136.31     45.55 o
   6   7   3       13.65       58.91     20.10 o
   7   7   3      227.15      196.46     22.66 o
   8   7   3     1171.14     1209.92     46.07 o
   9   7   3      560.56      605.49     35.57 o
  10   7   3        6.02       13.52     18.22 o
  11   7   3      159.64      170.17     23.55 o
  12   7   3      848.36      826.88     45.70 o
  13   7   3      203.06      219.14     26.50 o
  14   7   3       39.03       10.17     29.26 o
  15   7   3       38.35       84.66     25.58 o
  16   7   3      436.77      443.82     36.68 o
  17   7   3       31.88       -3.24     26.19 o
  18   7   3       22.30      -17.49     29.31 o
 -17   8   3        9.99       32.53     42.13 o
 -16   8   3        0.32       18.69     41.19 o
 -15   8   3       20.14       51.45     41.35 o
 -14   8   3        3.26      -37.63     25.08 o
 -13   8   3      111.46      148.64     35.69 o
 -12   8   3       51.84       43.02     30.18 o
 -11   8   3      106.43      112.62     31.89 o
 -10   8   3       51.71       86.73     34.16 o
  -9   8   3       30.22       18.05     32.61 o
  -8   8   3       36.67       50.61     27.33 o
  -7   8   3        0.75      -10.61     27.93 o
  -6   8   3       21.02       10.48     31.94 o
  -5   8   3        7.24       -3.63     28.21 o
  -4   8   3      131.98       81.47     26.19 o
  -3   8   3     1078.98     1056.88     51.15 o
  -2   8   3      101.15       55.29     22.84 o
  -1   8   3       25.84        1.54     16.31 o
   0   8   3      121.01      163.32     39.26 o
   1   8   3      258.76      281.52     22.82 o
   2   8   3       83.46       91.60     21.92 o
   3   8   3      803.41      746.65     38.02 o
   4   8   3      471.11      465.81     36.49 o
   5   8   3        0.05       -8.92     20.08 o
   6   8   3       47.46       22.26     21.58 o
   7   8   3        2.32        1.23     21.02 o
   8   8   3       30.58       35.45     22.86 o
   9   8   3       37.51       24.56     22.98 o
  10   8   3        8.49      -18.33     19.56 o
  11   8   3        1.93       22.39     25.63 o
  12   8   3        1.64       15.35     26.13 o
  13   8   3       10.61      -16.53     22.53 o
  14   8   3        5.09      -17.94     25.14 o
  15   8   3       22.90       24.96     26.80 o
  16   8   3       21.22       25.69     28.28 o
  17   8   3        3.32      -39.29     26.20 o
 -15   9   3       11.63      -45.09     40.22 o
 -14   9   3       18.43      -44.41     29.60 o
 -13   9   3       34.61       61.03     34.24 o
 -12   9   3      178.72      102.89     39.01 o
 -11   9   3       83.70       55.05     31.78 o
 -10   9   3       48.54       46.89     29.18 o
  -9   9   3        5.45       31.56     28.23 o
  -8   9   3      254.07      258.10     47.16 o
  -7   9   3      345.69      360.16     45.14 o
  -6   9   3      112.59       92.42     29.67 o
  -5   9   3      108.22      105.22     30.66 o
  -4   9   3      169.71      186.53     31.97 o
  -3   9   3      301.26      367.07     36.81 o
  -2   9   3        0.90       14.24     23.51 o
  -1   9   3      253.13      270.70     32.30 o
   0   9   3      351.70      371.77     35.17 o
   1   9   3       92.11      161.26     27.80 o
   2   9   3        5.70      -28.53     20.33 o
   3   9   3       15.93       10.48     21.04 o
   4   9   3      204.49      225.12     28.39 o
   5   9   3      715.42      681.35     74.48 o
   6   9   3        0.03       21.60     23.34 o
   7   9   3       80.99      135.12     27.42 o
   8   9   3      578.80      596.34     42.11 o
   9   9   3      199.03      239.07     32.26 o
  10   9   3        4.09      -20.69     27.93 o
  11   9   3       24.37       42.27     27.16 o
  12   9   3      291.27      293.60     52.82 o
  13   9   3      186.28      145.24     33.04 o
  14   9   3        9.06       61.81     27.30 o
  15   9   3       39.18       40.13     32.28 o
 -13  10   3        6.49       -8.34     40.60 o
 -12  10   3        0.91      -23.95     37.57 o
 -11  10   3        0.02       32.39     39.32 o
 -10  10   3       29.67       13.63     30.75 o
  -9  10   3        8.73       -3.19     30.39 o
  -8  10   3       70.02       28.37     29.77 o
  -7  10   3       29.61       29.57     29.00 o
  -6  10   3       89.86      110.47     31.98 o
  -5  10   3       22.60       96.42     29.71 o
  -4  10   3        8.69       -0.63     26.44 o
  -3  10   3       79.75       60.64     41.86 o
  -2  10   3        0.53       26.66     27.08 o
  -1  10   3        7.26       -0.87     25.30 o
   0  10   3       38.53       31.93     26.28 o
   1  10   3        0.13       -9.32     23.60 o
   2  10   3       93.32       65.73     25.07 o
   3  10   3       43.31       13.91     22.05 o
   4  10   3       16.45       23.23     23.19 o
   5  10   3       53.21       43.07     24.67 o
   6  10   3        9.37       25.07     24.43 o
   7  10   3        0.21      -17.77     38.81 o
   8  10   3        1.39      -35.00     23.33 o
   9  10   3        0.07       14.82     26.13 o
  10  10   3       10.24       49.72     27.75 o
  11  10   3       20.76       24.89     27.86 o
  12  10   3       18.70       24.15     55.81 o
  -9  11   3       47.53       56.36     40.79 o
  -8  11   3      114.59      193.83     47.16 o
  -7  11   3       53.64       49.19     39.42 o
  -6  11   3        4.44        5.04     34.95 o
  -5  11   3      151.02      157.91     48.28 o
  -4  11   3      181.59      221.24     37.43 o
  -3  11   3       48.00       92.27     32.12 o
  -2  11   3       10.14       30.53     29.88 o
  -1  11   3      228.62      319.95     39.15 o
   0  11   3       68.23       92.96     30.26 o
   1  11   3      121.94       69.37     35.69 o
   2  11   3        0.51        0.53     25.72 o
   3  11   3       72.30       46.71     26.06 o
   4  11   3       20.82       79.98     28.37 o
   5  11   3      345.25      388.78     39.38 o
   6  11   3       36.94       77.60     39.23 o
   7  11   3        1.44       14.41     27.49 o
   8  11   3       96.59      188.98     33.99 o
   9  11   3      100.29       63.23     30.29 o
 -23   0   4      171.79      362.22     88.86 o
 -22   0   4       19.69      -12.69     62.56 o
 -21   0   4       18.18      -46.69     53.95 o
 -20   0   4      125.60       71.17     62.11 o
 -19   0   4      192.30      321.42     76.16 o
 -18   0   4     1053.45      852.74    104.72 o
 -17   0   4       41.93      -45.79     43.97 o
 -16   0   4     1012.64     1053.57    107.90 o
 -15   0   4      278.94      275.17     46.48 o
 -14   0   4     1036.72      998.68     68.96 o
 -13   0   4      311.74      298.94     43.11 o
 -12   0   4     1947.52     1824.90     80.26 o
 -11   0   4      791.26      808.31     80.69 o
 -10   0   4     2824.97     2903.21    139.18 o
  -9   0   4      380.30      360.82     33.13 o
  -8   0   4      325.63      279.26     50.32 o
  -7   0   4     8679.30     8506.98    288.33 o
  -6   0   4     2746.29     2564.11    116.06 o
  -5   0   4     1219.25     1044.95     69.36 o
  -4   0   4      580.82      465.13     51.23 o
  -3   0   4     3121.84     3110.89    115.09 o
  -2   0   4    12501.59    12541.94    400.86 o
  -1   0   4     1360.17     1466.71     44.29 o
   0   0   4      260.53      255.35     29.46 o
   1   0   4     7309.36     7506.72    141.42 o
   2   0   4      678.09      684.17     58.25 o
   3   0   4     2355.38     2487.59     60.10 o
   4   0   4     2827.08     2861.14     98.11 o
   5   0   4      181.43      161.67     30.61 o
   6   0   4    10052.23    10239.17    176.41 o
   7   0   4       11.46      -21.62     21.23 o
   8   0   4      458.60      519.63     35.52 o
   9   0   4      733.82      706.95     35.85 o
  10   0   4      801.23      786.03     39.02 o
  11   0   4      600.85      581.45     35.61 o
  12   0   4      207.23      199.81     30.72 o
  13   0   4      113.80       92.76     26.76 o
  14   0   4      753.07      805.06     44.94 o
  15   0   4        0.76      -39.10     26.06 o
  16   0   4        4.83       54.27     31.02 o
  17   0   4       42.78       55.25     32.69 o
  18   0   4      663.60      648.82     99.82 o
  19   0   4      335.50      403.43     60.47 o
  20   0   4       62.07       65.29     40.45 o
  21   0   4      110.80      118.14     72.31 o
  22   0   4      224.33      271.37     60.26 o
 -22   1   4        0.39      -13.77     61.65 o
 -21   1   4        1.69       24.93     43.61 o
 -20   1   4        0.01       11.14     41.79 o
 -19   1   4       39.79       12.39     39.57 o
 -18   1   4       13.14       25.45     37.76 o
 -17   1   4       68.70       84.78     39.37 o
 -16   1   4       26.30       60.94     29.39 o
 -15   1   4       44.35      -11.31     44.98 o
 -14   1   4      273.01      266.60     30.07 o
 -13   1   4      235.36      263.81     29.60 o
 -12   1   4      183.46      191.11     30.46 o
 -11   1   4       92.56       90.42     28.90 o
 -10   1   4      155.85      154.55     32.51 o
  -9   1   4      149.51      170.70     33.59 o
  -8   1   4      185.94      206.59     32.51 o
  -7   1   4        2.52        2.24     19.67 o
  -6   1   4       57.83       55.27     18.32 o
  -5   1   4       40.41       38.10     15.99 o
  -4   1   4        3.64       13.49     13.28 o
  -3   1   4      114.43      130.82     16.57 o
  -2   1   4      131.72      148.41     14.41 o
  -1   1   4       18.43       28.43     11.68 o
   0   1   4       17.38       25.21     11.31 o
   1   1   4       35.11       28.37     11.01 o
   2   1   4       60.85       49.84     11.52 o
   3   1   4      118.30      107.47     12.50 o
   4   1   4       26.93       22.33     10.56 o
   5   1   4      164.64      160.53     14.23 o
   6   1   4      112.00      140.82     14.29 o
   7   1   4      674.13      693.00     25.00 o
   8   1   4       31.44       26.04     12.17 o
   9   1   4      288.10      314.43     20.97 o
  10   1   4       72.53       71.44     15.95 o
  11   1   4       12.90        7.07     12.48 o
  12   1   4        5.21        3.71     16.98 o
  13   1   4        1.04       25.47     16.57 o
  14   1   4       18.04       12.14     17.97 o
  15   1   4       32.21       45.81     18.92 o
  16   1   4      277.07      310.82     26.10 o
  17   1   4       27.61       29.92     20.56 o
  18   1   4      228.97      264.07     31.37 o
  19   1   4      123.95       72.67     26.20 o
  20   1   4       30.32       48.09     28.65 o
  21   1   4        5.99      -43.61     29.08 o
  22   1   4        0.07       -7.13     33.20 o
 -22   2   4       68.37      104.26     50.25 o
 -21   2   4       10.73       26.06     43.75 o
 -20   2   4      170.84      242.61     53.69 o
 -19   2   4      237.54      211.46     57.80 o
 -18   2   4      201.74      202.74     48.29 o
 -17   2   4        4.26      -14.26     36.05 o
 -16   2   4      319.01      314.28     40.10 o
 -15   2   4      822.84      841.86     52.71 o
 -14   2   4      127.10      154.33     30.74 o
 -13   2   4      142.49      127.87     27.03 o
 -12   2   4     1891.17     1835.62     63.99 o
 -11   2   4      204.97      206.79     28.77 o
 -10   2   4     1074.42      977.25     51.89 o
  -9   2   4       97.12       64.57     28.79 o
  -8   2   4      693.43      695.15     32.79 o
  -7   2   4     2575.21     2550.82     61.64 o
  -6   2   4      744.67      763.86     29.87 o
  -5   2   4      657.47      659.87     26.55 o
  -4   2   4     1168.36     1207.21     32.79 o
  -3   2   4      696.73      587.47     31.11 o
  -2   2   4     9468.93    10092.31    147.64 o
  -1   2   4       49.70       29.78     18.57 o
   0   2   4     3017.48     3077.93     48.95 o
   1   2   4     1392.62     1325.84     27.47 o
   2   2   4     6494.86     6492.40    100.52 o
   3   2   4     4628.85     4709.78     77.63 o
   4   2   4     6411.75     6506.91    101.77 o
   5   2   4      946.59      911.44     28.63 o
   6   2   4     4895.92     4784.99     74.78 o
   7   2   4     1342.23     1311.13     33.70 o
   8   2   4      253.40      239.45     19.06 o
   9   2   4     1865.11     1811.76     60.59 o
  10   2   4      704.36      687.42     34.98 o
  11   2   4      336.47      371.80     31.47 o
  12   2   4       56.56       41.85     16.87 o
  13   2   4      236.95      249.46     23.98 o
  14   2   4     1077.08     1043.59     41.57 o
  15   2   4       96.09       90.32     21.11 o
  16   2   4       77.39       90.38     21.93 o
  17   2   4      393.76      460.33     31.70 o
  18   2   4      553.66      567.00     35.24 o
  19   2   4       11.69       26.44     22.89 o
  20   2   4       12.46       15.33     33.06 o
  21   2   4       44.62       62.15     34.35 o
  22   2   4      355.00      499.71     50.86 o
 -22   3   4        1.59      -32.28     43.88 o
 -21   3   4        0.59      -31.58     95.66 o
 -20   3   4        3.80      -37.65     50.32 o
 -19   3   4       15.90       38.14     62.11 o
 -18   3   4       18.54      -11.54     37.24 o
 -17   3   4      110.06      111.88     32.62 o
 -16   3   4      235.79      210.55     36.59 o
 -15   3   4       78.27       69.46     28.27 o
 -14   3   4      493.40      487.05     52.64 o
 -13   3   4        3.86      -13.43     22.24 o
 -12   3   4      225.15      159.60     24.74 o
 -11   3   4       20.16      -25.89     17.26 o
 -10   3   4      521.49      476.94     30.66 o
  -9   3   4      151.45      143.28     21.28 o
  -8   3   4        2.59      -22.61     18.22 o
  -7   3   4      102.61      130.83     46.31 o
  -6   3   4      189.67      206.52     19.28 o
  -5   3   4       70.88       94.97     15.64 o
  -4   3   4       73.22       94.57     14.95 o
  -3   3   4       12.88       15.68      9.46 o
  -2   3   4       54.74       31.86     16.03 o
  -1   3   4       63.64       89.08     16.41 o
   0   3   4       22.22       29.47     14.62 o
   1   3   4      302.54      325.07     17.15 o
   2   3   4      416.51      420.47     18.67 o
   3   3   4      402.01      403.06     31.97 o
   4   3   4      209.27      191.94     13.98 o
   5   3   4      511.79      503.78     20.01 o
   6   3   4       43.52       29.17     12.49 o
   7   3   4       18.81       21.87     12.25 o
   8   3   4        9.57       13.16     12.74 o
   9   3   4       55.19       61.46     15.09 o
  10   3   4        1.36       20.38     14.57 o
  11   3   4       17.30       41.50     16.37 o
  12   3   4       23.15        3.90     16.94 o
  13   3   4       87.97       75.40     20.15 o
  14   3   4       31.30       11.28     19.06 o
  15   3   4       22.38       37.84     19.97 o
  16   3   4        7.48      -12.74     19.94 o
  17   3   4       13.98       -0.41     20.67 o
  18   3   4      168.26      111.56     24.19 o
  19   3   4       14.92      -15.68     22.08 o
  20   3   4        8.82        0.47     25.79 o
  21   3   4       10.27      -17.75     28.48 o
 -21   4   4        9.01       84.98     49.12 o
 -20   4   4       71.40       71.89     65.05 o
 -19   4   4      145.45      218.36     68.68 o
 -18   4   4      195.21      213.85     40.96 o
 -17   4   4        4.30       -0.67     23.54 o
 -16   4   4      233.66      225.18     30.55 o
 -15   4   4      396.11      416.02     35.01 o
 -14   4   4      183.30      194.41     27.44 o
 -13   4   4      388.85      394.82     32.22 o
 -12   4   4     1199.40     1163.56     47.64 o
 -11   4   4      527.11      516.26     32.45 o
 -10   4   4      255.34      298.53     25.00 o
  -9   4   4       59.66       64.72     21.33 o
  -8   4   4      556.95      598.43     30.72 o
  -7   4   4      220.58      193.88     22.09 o
  -6   4   4      614.50      603.63     38.87 o
  -5   4   4      840.53      832.94     48.16 o
  -4   4   4      886.77      953.11     34.53 o
  -3   4   4     1359.96     1380.34     60.70 o
  -2   4   4     2827.60     2818.91     64.19 o
  -1   4   4      398.13      436.47     24.96 o
   0   4   4      232.39      236.22     19.32 o
   1   4   4     3008.15     2982.66     56.44 o
   2   4   4    14378.61    13941.27    232.51 o
   3   4   4       56.06       53.85     20.09 o
   4   4   4      738.08      708.61     33.73 o
   5   4   4     1005.88     1022.50     27.67 o
   6   4   4     3604.71     3350.25     56.83 o
   7   4   4      279.43      303.46     18.47 o
   8   4   4       50.42       18.53     13.09 o
   9   4   4     1071.14     1023.67     33.69 o
  10   4   4      506.98      516.71     26.57 o
  11   4   4       52.12       12.69     16.07 o
  12   4   4        2.35       17.88     19.69 o
  13   4   4      154.42      174.25     35.61 o
  14   4   4      701.15      698.84     36.41 o
  15   4   4        4.47       -9.50     19.47 o
  16   4   4       24.24       34.65     21.12 o
  17   4   4      165.34      210.05     28.11 o
  18   4   4      135.85      175.15     27.94 o
  19   4   4       63.51       66.91     28.38 o
  20   4   4       29.23       41.34     30.74 o
 -20   5   4       19.50      -41.31     52.91 o
 -19   5   4        1.71       -2.80     35.88 o
 -18   5   4        0.01      -43.72     29.14 o
 -17   5   4        0.01       24.26     30.53 o
 -16   5   4       20.03       22.45     37.03 o
 -15   5   4        1.00        6.01     28.04 o
 -14   5   4       13.63       40.53     21.82 o
 -13   5   4       11.63       10.69     19.67 o
 -12   5   4       36.53       14.78     19.10 o
 -11   5   4      360.65      387.91     31.67 o
 -10   5   4       99.72       71.85     18.56 o
  -9   5   4       27.28       41.83     16.54 o
  -8   5   4      220.89      225.34     22.18 o
  -7   5   4       26.21       34.98     22.89 o
  -6   5   4      156.55      156.39     15.82 o
  -5   5   4        2.27       -1.74     21.79 o
  -4   5   4        4.14       -7.93     17.73 o
  -3   5   4        9.05      -12.94     22.38 o
  -2   5   4      390.52      417.21     21.48 o
  -1   5   4      357.71      368.13     27.11 o
   0   5   4       43.36       47.30     12.24 o
   1   5   4      381.30      349.71     38.61 o
   2   5   4      286.40      261.31     25.60 o
   3   5   4        5.81        4.83     18.29 o
   4   5   4       82.83       82.06     22.31 o
   5   5   4      255.01      243.21     27.40 o
   6   5   4        6.50        8.84     10.43 o
   7   5   4      189.62      191.78     15.76 o
   8   5   4        8.82       19.06     12.96 o
   9   5   4        7.48      -20.41     13.61 o
  10   5   4       47.95       52.52     19.57 o
  11   5   4       24.38        0.25     19.19 o
  12   5   4       51.74       30.67     21.43 o
  13   5   4      135.86      106.46     22.22 o
  14   5   4        2.30       -9.57     19.72 o
  15   5   4       25.75       36.33     22.41 o
  16   5   4        1.30      -14.14     24.60 o
  17   5   4        1.14      -32.84     22.04 o
  18   5   4        3.13      -29.09     23.36 o
  19   5   4        2.04      -30.02     25.45 o
  20   5   4       20.39      -23.28     31.41 o
 -19   6   4      187.65      210.26     54.35 o
 -18   6   4      175.11      162.78     52.43 o
 -17   6   4       23.13       18.52     46.28 o
 -16   6   4      188.57      205.72     37.99 o
 -15   6   4      200.22      181.63     36.58 o
 -14   6   4      733.74      787.77     71.88 o
 -13   6   4       13.73      -16.45     26.32 o
 -12   6   4       96.98      108.68     30.79 o
 -11   6   4     1217.43     1133.66     56.70 o
 -10   6   4       52.06       16.27     24.02 o
  -9   6   4      189.43      179.68     29.38 o
  -8   6   4      363.75      344.17     32.87 o
  -7   6   4      237.31      239.50     23.24 o
  -6   6   4      911.76      893.32     38.61 o
  -5   6   4        9.23        1.67     22.26 o
  -4   6   4      119.05      158.09     25.06 o
  -3   6   4      297.51      304.14     28.66 o
  -2   6   4     1609.04     1562.68     73.83 o
  -1   6   4      342.86      348.92     23.62 o
   0   6   4      530.53      550.93     40.18 o
   1   6   4      362.45      402.74     31.36 o
   2   6   4     1986.96     1852.63     56.62 o
   3   6   4       93.07      121.60     23.38 o
   4   6   4      308.09      317.01     29.65 o
   5   6   4      754.95      755.85     42.60 o
   6   6   4      195.11      227.10     29.02 o
   7   6   4      187.42      185.65     16.15 o
   8   6   4      186.46      169.47     16.88 o
   9   6   4      431.92      442.04     28.81 o
  10   6   4      340.77      320.55     27.60 o
  11   6   4       16.20       44.05     21.41 o
  12   6   4        0.21      -27.53     20.66 o
  13   6   4      424.17      423.37     37.85 o
  14   6   4      156.90      134.48     26.41 o
  15   6   4      225.61      209.30     28.07 o
  16   6   4       76.72       76.92     25.30 o
  17   6   4       24.72       17.36     24.40 o
  18   6   4      275.95      351.53     38.07 o
  19   6   4        0.74       19.33     31.60 o
 -18   7   4        0.26      -18.02     62.56 o
 -17   7   4        2.03      -41.27     37.09 o
 -16   7   4        3.43       30.71     47.83 o
 -15   7   4       49.93       44.51     56.44 o
 -14   7   4       10.16        4.74     38.86 o
 -13   7   4       74.79       74.43     41.50 o
 -12   7   4        9.55        3.07     38.14 o
 -11   7   4       46.40       64.43     38.08 o
 -10   7   4        5.03       30.94     35.50 o
  -9   7   4       93.65      128.76     39.52 o
  -8   7   4       66.33       72.04     37.72 o
  -7   7   4       12.77        5.05     32.84 o
  -6   7   4       13.11        2.89     23.44 o
  -5   7   4       10.95      -19.22     21.51 o
  -4   7   4       18.08       -0.58     21.36 o
  -3   7   4       35.93       30.47     16.71 o
  -2   7   4        5.89      -22.84     21.79 o
  -1   7   4       14.56       12.51     15.31 o
   0   7   4       14.96       -0.18     18.52 o
   1   7   4       14.50       63.55     33.64 o
   2   7   4       51.49       39.26     22.57 o
   3   7   4      162.17      168.52     28.33 o
   4   7   4      156.05      124.59     27.94 o
   5   7   4      141.85      131.76     28.73 o
   6   7   4       44.77       32.31     37.10 o
   7   7   4       11.21        2.32     12.09 o
   8   7   4       29.96       -7.37     17.32 o
   9   7   4        1.65       40.13     19.96 o
  10   7   4       14.00       27.88     20.95 o
  11   7   4        0.12      -20.37     20.28 o
  12   7   4      102.79       77.74     24.98 o
  13   7   4       97.90       64.36     26.84 o
  14   7   4       10.20      -30.97     20.65 o
  15   7   4        0.22      -16.15     23.06 o
  16   7   4        0.11       -8.91     23.93 o
  17   7   4        5.81        2.48     25.48 o
 -16   8   4       60.37       69.23     47.92 o
 -15   8   4      104.02      103.16     78.65 o
 -14   8   4      178.09      213.93     93.39 o
 -13   8   4       50.76       11.54     39.54 o
 -12   8   4        0.62       12.37     38.08 o
 -11   8   4      258.53      211.07     48.73 o
 -10   8   4        3.76       11.20     37.98 o
  -9   8   4      267.70      274.50     38.00 o
  -8   8   4      300.81      279.08     37.53 o
  -7   8   4      196.34      183.17     63.15 o
  -6   8   4      152.35      201.67     32.66 o
  -5   8   4        7.29       37.81     25.36 o
  -4   8   4        0.94      -19.99     22.73 o
  -3   8   4      635.51      710.30     44.36 o
  -2   8   4      129.22      202.88     38.73 o
  -1   8   4      333.66      340.18     31.61 o
   0   8   4      466.96      486.72     38.61 o
   1   8   4       98.82      108.95     22.23 o
   2   8   4      284.79      329.43     59.61 o
   3   8   4      133.07      182.39     44.54 o
   4   8   4        3.73        5.39     34.43 o
   5   8   4      823.81      838.74     69.71 o
   6   8   4      267.38      235.00     46.18 o
   7   8   4      137.54      149.08     26.30 o
   8   8   4      318.07      368.57     32.10 o
   9   8   4       31.01       29.77     21.25 o
  10   8   4      733.73      829.59     40.76 o
  11   8   4       17.91       37.96     32.98 o
  12   8   4       39.07       -5.07     27.94 o
  13   8   4      170.68      163.90     32.79 o
  14   8   4       84.75       51.61     25.21 o
  15   8   4       81.55       60.15     29.77 o
 -14   9   4        1.79       -3.67     42.60 o
 -13   9   4       58.18       96.43     49.44 o
 -12   9   4      111.93      140.81     46.60 o
 -11   9   4       43.48       36.38     41.44 o
 -10   9   4        4.65      -24.86     28.77 o
  -9   9   4        0.01      -21.55     47.38 o
  -8   9   4        7.23       -2.42     52.00 o
  -7   9   4       26.90       47.31     27.76 o
  -6   9   4       34.01      -11.67     25.32 o
  -5   9   4       78.98       93.82     29.76 o
  -4   9   4        1.48      -31.30     24.79 o
  -3   9   4      281.28      220.80     32.53 o
  -2   9   4        1.56      -39.57     26.38 o
  -1   9   4      120.38       47.98     24.47 o
   0   9   4       42.35        9.44     22.43 o
   1   9   4        6.64       -3.28     21.18 o
   2   9   4       32.23       13.98     20.78 o
   3   9   4       13.97      -15.20     23.13 o
   4   9   4       67.59       -5.91     34.28 o
   5   9   4      101.00      -15.75     80.24 o
   6   9   4       82.39       29.13     38.92 o
   7   9   4        2.27       -7.11     36.85 o
   8   9   4        0.02        0.75     21.90 o
   9   9   4        1.21      -11.39     21.41 o
  10   9   4        0.31       19.27     24.44 o
  11   9   4        7.69       -8.69     24.58 o
  12   9   4        2.62      -22.59     35.07 o
  13   9   4        0.41      -33.10     25.89 o
 -11  10   4       28.91       43.72     37.45 o
 -10  10   4      146.66      210.38     40.41 o
  -9  10   4        2.01       11.35     31.72 o
  -8  10   4       49.26       72.99     32.76 o
  -7  10   4       22.28       15.26     31.01 o
  -6  10   4      344.84      403.86     53.84 o
  -5  10   4       10.21       44.38     29.91 o
  -4  10   4        0.19      -27.19     30.35 o
  -3  10   4      518.21      489.68     66.23 o
  -2  10   4        9.49      -38.33     25.55 o
  -1  10   4       83.50       75.20     27.04 o
   0  10   4      111.31       95.84     27.48 o
   1  10   4       51.89       66.40     25.76 o
   2  10   4      342.09      383.61     35.13 o
   3  10   4       12.62      -32.11     21.41 o
   4  10   4       39.14        8.75     50.62 o
   5  10   4      338.21      339.45     85.35 o
   6  10   4      104.35       82.69     24.45 o
   7  10   4       95.06      140.69     26.91 o
   8  10   4       97.22       96.65     44.89 o
   9  10   4       20.24       24.22     42.94 o
  10  10   4      103.14       79.83     47.61 o
  -7  11   4        2.98       16.04     32.36 o
  -6  11   4        8.39      -42.25     28.16 o
  -5  11   4       26.47       -5.01     29.92 o
  -4  11   4       15.79       19.62     65.64 o
  -3  11   4        0.03       18.06     28.98 o
  -2  11   4        0.68       37.18     29.92 o
  -1  11   4        1.55      -25.04     26.14 o
   0  11   4        0.07       41.07     27.66 o
   1  11   4        4.03       -6.45     25.93 o
   2  11   4       26.45        8.77     25.65 o
   3  11   4        0.01       -6.61     39.07 o
   4  11   4        3.30        3.78     80.69 o
   5  11   4        7.06       32.20     42.08 o
   6  11   4        5.71      -31.09     39.61 o
 -21   1   5      150.93       98.76     48.79 o
 -20   1   5        2.58        2.16     39.47 o
 -19   1   5       11.21      -31.37     37.96 o
 -18   1   5      168.17      118.33     45.64 o
 -17   1   5      116.43      105.29     55.76 o
 -16   1   5        1.28        0.79     33.44 o
 -15   1   5        3.46       59.36     36.05 o
 -14   1   5      746.56      802.91     53.54 o
 -13   1   5        2.67       -4.93     26.36 o
 -12   1   5      146.10      149.14     36.22 o
 -11   1   5       75.15       45.61     29.36 o
 -10   1   5     1249.32     1351.82     59.19 o
  -9   1   5     1384.81     1436.91     59.03 o
  -8   1   5      782.77      799.14     37.18 o
  -7   1   5       97.37       90.11     19.82 o
  -6   1   5      903.99      857.91     40.23 o
  -5   1   5     3079.35     3109.00     69.85 o
  -4   1   5     1535.75     1507.14     39.65 o
  -3   1   5      203.90      230.41     18.48 o
  -2   1   5     2103.49     2240.94     44.54 o
  -1   1   5     1931.56     1925.03     39.97 o
   0   1   5      665.92      676.77     29.61 o
   1   1   5       11.55        3.16     12.20 o
   2   1   5     1708.74     1762.89     37.28 o
   3   1   5     1503.73     1470.43     34.31 o
   4   1   5     1010.76     1073.36     29.34 o
   5   1   5       37.77       42.54     13.18 o
   6   1   5      536.92      524.61     23.80 o
   7   1   5     1542.89     1595.38     37.36 o
   8   1   5      225.26      211.56     20.18 o
   9   1   5       29.97       13.26     14.14 o
  10   1   5      144.45      172.05     18.43 o
  11   1   5      440.52      415.51     23.10 o
  12   1   5      481.74      494.20     25.36 o
  13   1   5       13.70       16.39     18.02 o
  14   1   5      141.44      147.44     22.11 o
  15   1   5      748.05      767.55     36.15 o
  16   1   5      146.36      146.16     23.51 o
  17   1   5       94.62       90.81     23.20 o
  18   1   5       63.23       63.89     22.86 o
  19   1   5      954.25      962.69     61.56 o
  20   1   5       45.42       84.26     38.63 o
 -21   2   5        0.67       13.86     43.89 o
 -20   2   5        2.40      -11.41     41.61 o
 -19   2   5        2.90      -34.91     38.79 o
 -18   2   5        0.00      -23.89     37.26 o
 -17   2   5       30.18       41.13     39.41 o
 -16   2   5      116.20       35.84     52.59 o
 -15   2   5      113.21      158.51     64.26 o
 -14   2   5       88.41       60.22     28.60 o
 -13   2   5      175.94      173.01     32.19 o
 -12   2   5       27.01      -24.99     23.48 o
 -11   2   5        1.90       15.14     23.07 o
 -10   2   5       11.99        5.61     22.34 o
  -9   2   5       10.29       -6.91     18.13 o
  -8   2   5       96.18       57.08     19.41 o
  -7   2   5       33.50       14.41     21.33 o
  -6   2   5      158.53      172.78     22.11 o
  -5   2   5      315.33      325.61     22.90 o
  -4   2   5      216.82      256.89     25.96 o
  -3   2   5      277.01      327.98     25.23 o
  -2   2   5       53.41       56.38     13.28 o
  -1   2   5      305.48      300.03     32.68 o
   0   2   5      288.37      317.22     21.43 o
   1   2   5        1.78       -5.60     10.19 o
   2   2   5       65.99       75.36     15.39 o
   3   2   5      420.90      457.73     18.94 o
   4   2   5       53.51       66.06     15.14 o
   5   2   5        0.50       21.28     10.79 o
   6   2   5       28.32       23.26     11.80 o
   7   2   5      195.05      204.62     18.76 o
   8   2   5      101.80       82.87     16.48 o
   9   2   5      141.37      182.25     19.66 o
  10   2   5       35.07       50.86     16.72 o
  11   2   5       42.30       45.35     20.58 o
  12   2   5        6.43        3.31     17.59 o
  13   2   5        0.67       -4.06     17.89 o
  14   2   5       18.59       -5.78     18.75 o
  15   2   5        6.33       32.87     19.85 o
  16   2   5       10.04       -0.46     19.27 o
  17   2   5        1.48       -5.68     20.47 o
  18   2   5       20.83      -10.48     21.98 o
  19   2   5        0.68       -9.81     25.55 o
  20   2   5        0.71       36.67     28.91 o
 -21   3   5      105.07      154.62     50.72 o
 -20   3   5       49.04       -8.68     41.79 o
 -19   3   5       33.32       37.02     58.93 o
 -18   3   5      322.58      349.11     57.36 o
 -17   3   5       31.36       35.14     38.66 o
 -16   3   5        0.82      -33.76     22.51 o
 -15   3   5        5.85       -2.67     23.96 o
 -14   3   5      266.22      250.72     31.01 o
 -13   3   5      570.64      484.43     46.47 o
 -12   3   5       31.04       -4.32     21.05 o
 -11   3   5       49.20       56.94     22.53 o
 -10   3   5        3.30        8.61     22.71 o
  -9   3   5      939.12      933.02     50.02 o
  -8   3   5        2.51      -26.61     17.74 o
  -7   3   5       50.21       38.53     21.92 o
  -6   3   5      795.90      827.48     33.15 o
  -5   3   5      611.21      624.88     27.95 o
  -4   3   5      487.57      508.11     25.38 o
  -3   3   5       31.62       30.31     11.57 o
  -2   3   5     1253.85     1265.81     33.31 o
  -1   3   5     3749.28     3763.25     68.95 o
   0   3   5      627.86      674.04     27.05 o
   1   3   5       26.10       11.01     17.10 o
   2   3   5     2246.36     2152.40     46.77 o
   3   3   5     2651.71     2656.55     53.58 o
   4   3   5     1364.79     1332.35     35.86 o
   5   3   5       11.24       13.55     13.08 o
   6   3   5     1586.39     1586.66     37.66 o
   7   3   5      562.03      591.32     26.19 o
   8   3   5     1173.76     1126.58     43.35 o
   9   3   5       18.80       21.52     15.29 o
  10   3   5      480.07      491.60     30.78 o
  11   3   5      998.58      963.24     40.91 o
  12   3   5      261.94      353.15     29.67 o
  13   3   5        0.00       14.99     20.85 o
  14   3   5      300.90      324.53     28.45 o
  15   3   5      425.66      438.48     32.27 o
  16   3   5      458.46      458.66     41.46 o
  17   3   5       24.84       17.48     22.24 o
  18   3   5      225.80      191.38     28.53 o
  19   3   5       80.85       84.16     30.67 o
  20   3   5      111.34       75.83     30.95 o
 -20   4   5        7.69       84.92     37.33 o
 -19   4   5        0.68      -23.88     30.82 o
 -18   4   5        3.67       42.54     33.62 o
 -17   4   5        2.49       -5.35     29.38 o
 -16   4   5       15.04       17.12     60.18 o
 -15   4   5       44.20       63.49     30.37 o
 -14   4   5        9.73       33.73     25.39 o
 -13   4   5        0.19      -29.70     19.80 o
 -12   4   5       32.13        7.39     21.86 o
 -11   4   5      290.76      269.69     27.98 o
 -10   4   5       36.12       47.32     26.91 o
  -9   4   5       24.01       21.38     23.11 o
  -8   4   5       36.75       66.30     23.62 o
  -7   4   5       57.61       50.52     21.66 o
  -6   4   5       42.86       80.53     17.44 o
  -5   4   5        0.01       -7.30      8.82 o
  -4   4   5       31.36       28.81     17.52 o
  -3   4   5       76.05       44.37     19.45 o
  -2   4   5       17.39       54.68     18.52 o
  -1   4   5       19.04        8.06     16.16 o
   0   4   5        5.66       10.58     12.60 o
   1   4   5      342.04      352.88     19.31 o
   2   4   5      237.66      226.49     16.23 o
   3   4   5       21.05       26.86     12.98 o
   4   4   5       62.70       64.47     12.58 o
   5   4   5      104.95      101.29     13.70 o
   6   4   5       22.43       20.73     12.36 o
   7   4   5        0.00       -7.09     12.43 o
   8   4   5       94.33       92.97     16.17 o
   9   4   5       13.75       10.47     14.42 o
  10   4   5       45.70       39.23     19.33 o
  11   4   5        1.09      -26.93     17.96 o
  12   4   5        3.72       -0.89     20.37 o
  13   4   5        6.20       29.38     21.79 o
  14   4   5       19.43       11.29     19.73 o
  15   4   5       13.95       36.37     22.03 o
  16   4   5      210.70      156.82     27.11 o
  17   4   5       45.98       44.31     27.15 o
  18   4   5        2.57      -15.26     25.93 o
  19   4   5       34.45       33.90     29.63 o
 -19   5   5       45.70       71.66     57.35 o
 -18   5   5      158.24      172.66     52.06 o
 -17   5   5      132.29      135.08     46.99 o
 -16   5   5      164.65      143.42     36.90 o
 -15   5   5       42.80       28.16     30.65 o
 -14   5   5      291.28      344.99     40.49 o
 -13   5   5      353.70      391.90     40.99 o
 -12   5   5      182.49      210.55     26.41 o
 -11   5   5      106.27      112.45     23.46 o
 -10   5   5      427.15      518.72     50.19 o
  -9   5   5      131.51      184.68     22.44 o
  -8   5   5      121.38      105.98     19.98 o
  -7   5   5       30.19       47.04     21.50 o
  -6   5   5      612.93      594.65     30.57 o
  -5   5   5      615.65      689.33     62.57 o
  -4   5   5      593.61      622.95     36.65 o
  -3   5   5       59.31       60.08     20.15 o
  -2   5   5      644.46      612.30     32.67 o
  -1   5   5      776.06      815.53     36.19 o
   0   5   5     1118.51     1081.85     53.98 o
   1   5   5       19.94       -1.67     19.59 o
   2   5   5      874.06      843.04     42.75 o
   3   5   5      886.79      862.47     43.67 o
   4   5   5        2.21       -0.12     20.73 o
   5   5   5        4.52        2.77     21.11 o
   6   5   5       11.50       19.23     11.40 o
   7   5   5      816.20      856.22     27.29 o
   8   5   5      169.83      176.00     19.09 o
   9   5   5        7.81        8.55     18.60 o
  10   5   5      111.46      130.63     22.45 o
  11   5   5      374.07      396.73     30.86 o
  12   5   5      122.20      130.61     25.21 o
  13   5   5      109.15       92.62     27.44 o
  14   5   5      290.77      297.32     28.71 o
  15   5   5      389.06      369.73     32.20 o
  16   5   5       44.93       56.05     24.00 o
  17   5   5        1.65       20.50     24.58 o
  18   5   5       41.13       52.88     31.08 o
 -18   6   5       22.91       -0.19     79.79 o
 -17   6   5        8.82       47.62     42.59 o
 -16   6   5        1.09       -7.73     41.71 o
 -15   6   5       36.99      -15.95     39.54 o
 -14   6   5       48.59       66.24     41.66 o
 -13   6   5       29.40       -3.34     36.21 o
 -12   6   5       59.61       20.67     37.57 o
 -11   6   5      102.98       44.13     39.69 o
 -10   6   5        1.35      -41.17     34.75 o
  -9   6   5       26.97       -4.96     43.29 o
  -8   6   5        5.81       37.82     36.86 o
  -7   6   5       47.89        2.13     33.79 o
  -6   6   5       27.06      -12.90     39.67 o
  -5   6   5       40.23      108.12     38.79 o
  -4   6   5       53.81      -44.71     29.81 o
  -3   6   5       22.45       27.39     16.75 o
  -2   6   5       11.94       21.48     15.44 o
  -1   6   5      316.90      291.11     20.62 o
   0   6   5      116.31       96.59     23.29 o
   1   6   5       74.70       50.70     32.91 o
   2   6   5       99.43       18.16     22.88 o
   3   6   5     2458.80     2396.93     70.29 o
   4   6   5       94.70      102.81     26.93 o
   5   6   5      231.75      233.31     31.42 o
   6   6   5      122.90       56.60     26.17 o
   7   6   5      115.46      105.71     28.91 o
   8   6   5        1.96       -7.18     16.46 o
   9   6   5        4.12      -12.36     18.29 o
  10   6   5        6.98        5.37     19.78 o
  11   6   5       38.16       23.91     21.48 o
  12   6   5       75.34       76.43     23.45 o
  13   6   5        7.48       -1.11     21.69 o
  14   6   5       21.06       -9.76     23.71 o
  15   6   5        1.53        6.91     22.69 o
  16   6   5       27.19       36.25     24.91 o
  17   6   5        3.50        9.22     30.03 o
 -16   7   5        3.52      -45.26     42.08 o
 -15   7   5        6.41      -77.86     51.91 o
 -14   7   5      246.72      270.70     56.67 o
 -13   7   5      203.06      247.27     52.67 o
 -12   7   5       26.52        0.62     37.76 o
 -11   7   5       29.37      -36.10     34.71 o
 -10   7   5      266.28      254.58     49.64 o
  -9   7   5      393.25      418.19     81.38 o
  -8   7   5      123.93      102.48     54.63 o
  -7   7   5       48.32       21.51     38.51 o
  -6   7   5      218.76      249.98     49.54 o
  -5   7   5      473.66      415.55     59.84 o
  -4   7   5      516.67      494.34     61.06 o
  -3   7   5        1.44      -11.42     34.20 o
  -2   7   5      766.70      916.96     74.36 o
  -1   7   5      115.88      149.39     46.75 o
   0   7   5      720.42      684.43     48.43 o
   1   7   5       81.43      105.99     26.86 o
   2   7   5      142.86      122.19     26.74 o
   3   7   5      124.24      108.50     26.68 o
   4   7   5      317.10      285.46     33.69 o
   5   7   5      143.22      163.13     31.61 o
   6   7   5       27.03       51.40     27.51 o
   7   7   5      267.57      272.33     37.17 o
   8   7   5       60.76       52.98     30.52 o
   9   7   5       11.92        5.25     18.23 o
  10   7   5       56.48       50.59     22.20 o
  11   7   5      204.52      233.24     27.92 o
  12   7   5      210.64      224.51     29.34 o
  13   7   5       25.99       -2.39     28.50 o
  14   7   5       46.10       43.81     25.99 o
  15   7   5      118.29      132.19     33.18 o
  16   7   5      128.08      197.61     33.60 o
 -14   8   5       68.16      107.92     47.10 o
 -13   8   5       48.25       95.26     66.41 o
 -12   8   5        6.10       -1.42     64.60 o
 -11   8   5       21.31       43.69     41.50 o
 -10   8   5       10.63       29.42     40.47 o
  -9   8   5       67.58       52.06     42.36 o
  -8   8   5        6.00       -1.61     72.99 o
  -7   8   5        0.80       10.00     50.55 o
  -6   8   5        0.03       65.27     41.67 o
  -5   8   5       52.47       53.20     93.62 o
  -4   8   5        1.40       10.99     53.27 o
  -3   8   5       48.43       30.51     42.13 o
  -2   8   5      252.66      237.76     77.75 o
  -1   8   5      102.68      130.66     87.72 o
   0   8   5        0.01      -24.61     35.51 o
   1   8   5        8.06       26.18     48.73 o
   2   8   5        0.01       -8.88     34.77 o
   3   8   5        9.93      -34.21     30.19 o
   4   8   5      108.30       59.72     30.21 o
   5   8   5      120.90       65.95     34.68 o
   6   8   5        0.22       -6.36     27.77 o
   7   8   5        0.03      -13.53     27.22 o
   8   8   5       15.87       16.14     29.89 o
   9   8   5        9.01       11.20     30.67 o
  10   8   5       11.52      -20.11     31.25 o
  11   8   5       11.30      -12.06     21.14 o
  12   8   5        1.31      -42.27     28.18 o
  13   8   5        0.06      -36.01     24.01 o
  14   8   5        0.68      -38.14     37.81 o
 -12   9   5       94.57       61.54     84.55 o
 -11   9   5        0.28       -1.92     44.11 o
 -10   9   5      121.73      104.08     48.02 o
  -9   9   5       26.40      -10.58     42.61 o
  -8   9   5      233.45      235.49     64.83 o
  -7   9   5       26.89       14.26     37.22 o
  -6   9   5      217.00      244.16     53.62 o
  -5   9   5       56.82      127.67     90.67 o
  -4   9   5      209.63      164.48     49.81 o
  -3   9   5        2.41       70.05     43.54 o
  -2   9   5      225.32      269.40     53.94 o
  -1   9   5      152.97      195.46     57.12 o
   0   9   5       71.33       34.09     42.00 o
   1   9   5       12.35       67.70     43.26 o
   2   9   5       27.59       -4.98     40.47 o
   3   9   5      256.91      268.10     59.84 o
   4   9   5      161.43       89.59     43.76 o
   5   9   5        3.10      -36.10     37.02 o
   6   9   5      141.47       94.95     45.80 o
   7   9   5      142.72      176.58     49.25 o
   8   9   5       87.50       51.21     87.27 o
   9   9   5       24.98      -10.11     40.20 o
  10   9   5        0.40      -57.40     38.27 o
  11   9   5       96.10       83.20     47.37 o
  -8  10   5        0.35      -32.74     42.26 o
  -7  10   5        2.71       -7.63     68.91 o
  -6  10   5       21.74      -20.85     41.67 o
  -5  10   5       45.58       25.00     43.44 o
  -4  10   5        5.00      -22.92     47.60 o
  -3  10   5       16.63       20.92     41.59 o
  -2  10   5        9.36      -29.87     41.37 o
  -1  10   5       34.91       35.70     43.12 o
   0  10   5       92.04       33.48     47.09 o
   1  10   5       11.57       16.69     40.86 o
   2  10   5        4.54       16.78     40.76 o
   3  10   5        7.16       45.40     44.23 o
   4  10   5       14.09        9.18     43.05 o
   5  10   5       14.40        5.89     77.97 o
   6  10   5       48.29       76.38     47.97 o
   7  10   5       37.77       -9.58     41.49 o
   8  10   5        1.37        7.02     41.98 o
 -20   0   6      127.98      237.55     77.97 o
 -19   0   6       35.70      -33.09     58.03 o
 -18   0   6        8.73      -19.95     55.31 o
 -17   0   6      172.11      240.72     73.89 o
 -16   0   6       32.50       34.45     55.76 o
 -15   0   6        1.48       43.07     52.13 o
 -14   0   6      173.09      153.68     60.29 o
 -13   0   6      330.90      169.10     59.84 o
 -12   0   6      147.65      132.49     50.32 o
 -11   0   6      204.11      210.70     33.86 o
 -10   0   6      714.71      721.22     51.63 o
  -9   0   6     1312.12     1399.69     69.72 o
  -8   0   6      608.15      611.91     42.23 o
  -7   0   6      809.36      767.55     45.99 o
  -6   0   6       25.91       53.27     25.23 o
  -5   0   6      112.88      154.11     27.60 o
  -4   0   6      755.01      722.37     43.93 o
  -3   0   6     1174.07     1143.06     50.57 o
  -2   0   6        7.39       39.15     22.26 o
  -1   0   6     1394.40     1431.64     78.96 o
   0   0   6      463.66      467.58     43.43 o
   1   0   6     2605.54     2565.78     75.10 o
   2   0   6       56.37      110.30     29.84 o
   3   0   6       49.87       36.23     27.99 o
   4   0   6      441.87      323.21     31.52 o
   5   0   6       26.51        1.58     21.85 o
   6   0   6      398.80      461.54     41.04 o
   7   0   6     1540.15     1708.95    140.12 o
   8   0   6        6.22        3.63     21.97 o
   9   0   6       70.77       79.99     34.89 o
  10   0   6       80.78       55.93     25.85 o
  11   0   6      134.52      134.77     25.87 o
  12   0   6      489.88      470.45     41.94 o
  13   0   6      156.75      159.96     28.42 o
  14   0   6       51.24       54.62     32.84 o
  15   0   6       22.83       22.78     34.24 o
  16   0   6      184.49      199.32     41.66 o
  17   0   6      566.68      544.78     69.89 o
  18   0   6        4.19       76.69     48.89 o
  19   0   6        2.46        9.55     47.71 o
 -20   1   6        0.09       21.06     44.85 o
 -19   1   6        1.70        7.14     41.03 o
 -18   1   6        1.89      -24.67     63.01 o
 -17   1   6       25.53       33.86     41.02 o
 -16   1   6        0.53       10.68     35.98 o
 -15   1   6       33.74       91.56     49.64 o
 -14   1   6       15.95       21.50     35.24 o
 -13   1   6      185.23      139.37     39.89 o
 -12   1   6      337.76      263.19     34.79 o
 -11   1   6       31.28       52.83     21.24 o
 -10   1   6      440.39      448.82     31.57 o
  -9   1   6      197.28      227.74     26.58 o
  -8   1   6       15.05       10.47     19.56 o
  -7   1   6       58.41       48.32     21.14 o
  -6   1   6        6.67        2.35     16.30 o
  -5   1   6        4.69       11.95     15.51 o
  -4   1   6      110.31      125.77     19.05 o
  -3   1   6       86.20       80.51     18.43 o
  -2   1   6        3.97      -12.64     15.05 o
  -1   1   6       54.87       71.22     17.68 o
   0   1   6       10.97       22.45     13.89 o
   1   1   6        8.38       10.31     14.31 o
   2   1   6        1.06       13.91     13.37 o
   3   1   6        6.29       16.08     13.15 o
   4   1   6        1.14      -18.76     12.51 o
   5   1   6       13.54        1.40     13.17 o
   6   1   6       76.35       91.85     18.02 o
   7   1   6       96.19       90.98     17.78 o
   8   1   6       38.63       10.88     15.60 o
   9   1   6        5.89       21.04     16.47 o
  10   1   6       61.75       60.69     16.55 o
  11   1   6        0.26      -21.49     16.09 o
  12   1   6        8.77       -9.76     17.75 o
  13   1   6        0.70        9.80     18.05 o
  14   1   6        0.34       14.28     19.51 o
  15   1   6        5.03       -2.83     20.89 o
  16   1   6       42.02       19.10     23.78 o
  17   1   6       35.39       -3.06     31.75 o
  18   1   6        1.51       12.55     33.70 o
  19   1   6       80.13       73.81     34.73 o
 -19   2   6       31.03       63.86     44.39 o
 -18   2   6        0.11      -19.27     38.83 o
 -17   2   6       99.90       14.28     91.35 o
 -16   2   6       22.07       81.24     52.13 o
 -15   2   6      169.82      146.60     56.06 o
 -14   2   6       21.95       -5.19     25.55 o
 -13   2   6      150.58      173.46     41.89 o
 -12   2   6      219.93      128.47     31.38 o
 -11   2   6       63.35      100.92     28.59 o
 -10   2   6      536.75      548.83     35.43 o
  -9   2   6      578.92      593.87     35.78 o
  -8   2   6      381.02      401.92     31.20 o
  -7   2   6      408.25      391.87     30.33 o
  -6   2   6        2.08      -10.64     18.43 o
  -5   2   6      190.95      213.87     24.47 o
  -4   2   6      867.68      905.22     44.46 o
  -3   2   6      225.72      225.60     24.57 o
  -2   2   6       15.51        0.37     13.58 o
  -1   2   6      581.23      628.41     25.95 o
   0   2   6      391.67      404.93     26.17 o
   1   2   6      774.18      801.35     36.89 o
   2   2   6        2.19        4.98     12.07 o
   3   2   6       84.97       86.94     14.31 o
   4   2   6      731.57      792.79     40.79 o
   5   2   6      343.93      332.62     19.70 o
   6   2   6      158.61      192.56     20.97 o
   7   2   6      504.30      537.19     33.59 o
   8   2   6      196.97      193.32     23.73 o
   9   2   6      565.39      551.91     33.81 o
  10   2   6       14.26        5.35     19.26 o
  11   2   6      128.21      115.64     23.52 o
  12   2   6      652.42      623.12     37.57 o
  13   2   6      404.46      390.93     29.04 o
  14   2   6       29.71       55.80     21.12 o
  15   2   6      186.22      188.61     25.69 o
  16   2   6       63.69       63.29     23.29 o
  17   2   6      701.28      724.03     46.74 o
  18   2   6        0.10       12.04     33.69 o
 -19   3   6       15.66       19.20     34.56 o
 -18   3   6        1.09       28.16     32.14 o
 -17   3   6       18.13       25.21     31.75 o
 -16   3   6        7.87       34.74     30.88 o
 -15   3   6      158.84      126.56     45.11 o
 -14   3   6       26.25       -4.51     37.36 o
 -13   3   6       30.95       20.16     24.19 o
 -12   3   6       76.75       43.82     25.60 o
 -11   3   6       37.94       26.86     38.65 o
 -10   3   6        1.53      -13.01     23.19 o
  -9   3   6       82.27       63.26     23.79 o
  -8   3   6       71.19      101.57     24.29 o
  -7   3   6       21.33        5.74     19.97 o
  -6   3   6       26.01       15.88     19.06 o
  -5   3   6        0.52       -0.56     16.21 o
  -4   3   6        0.02        2.38     14.26 o
  -3   3   6        1.20        0.32     11.77 o
  -2   3   6       13.24       14.84     12.12 o
  -1   3   6       14.05        0.71     15.31 o
   0   3   6        4.50        3.46     15.67 o
   1   3   6      149.15      167.42     19.22 o
   2   3   6        0.01       14.83     15.14 o
   3   3   6       21.89       22.58     18.88 o
   4   3   6       87.14      101.77     17.59 o
   5   3   6        9.66       -6.24     16.42 o
   6   3   6      109.94      113.01     18.62 o
   7   3   6       96.19       97.27     20.77 o
   8   3   6        0.20        0.47     17.64 o
   9   3   6        1.71       -1.19     18.84 o
  10   3   6        0.14      -27.04     18.03 o
  11   3   6        8.96       12.15     20.11 o
  12   3   6        2.20       14.00     20.91 o
  13   3   6       18.91       -1.68     21.35 o
  14   3   6       21.06      -12.07     20.82 o
  15   3   6        1.20       51.02     22.66 o
  16   3   6       11.72       43.29     24.37 o
  17   3   6        6.71      -17.39     25.01 o
  18   3   6       11.46        8.28     34.10 o
 -18   4   6       10.29      -45.79     39.41 o
 -17   4   6       87.68      117.10     59.39 o
 -16   4   6      155.79       86.83    125.58 o
 -15   4   6      189.19      195.56    109.03 o
 -14   4   6       22.71      -10.75     36.56 o
 -13   4   6       91.75       69.95     89.31 o
 -12   4   6      501.31      524.33     37.80 o
 -11   4   6       30.28       14.01     33.83 o
 -10   4   6      105.53      140.84     30.49 o
  -9   4   6      178.82      163.67     30.32 o
  -8   4   6      241.13      277.55     47.57 o
  -7   4   6      118.52      103.50     47.90 o
  -6   4   6      160.11      127.14     19.91 o
  -5   4   6      334.21      352.28     27.75 o
  -4   4   6      755.18      823.74     42.15 o
  -3   4   6      125.80      114.24     28.20 o
  -2   4   6        0.07        2.57     16.17 o
  -1   4   6      371.44      345.04     34.28 o
   0   4   6       95.74       71.31     24.40 o
   1   4   6      831.64      815.97     30.90 o
   2   4   6       23.29        8.49     14.86 o
   3   4   6     1568.53     1589.48     56.85 o
   4   4   6      333.33      343.48     21.25 o
   5   4   6      353.37      358.63     22.04 o
   6   4   6      483.06      469.72     28.90 o
   7   4   6      380.22      368.17     33.22 o
   8   4   6      197.32      223.91     25.75 o
   9   4   6      505.56      508.53     32.06 o
  10   4   6       19.62       -3.55     19.59 o
  11   4   6       47.98       57.77     21.99 o
  12   4   6      449.77      472.88     34.92 o
  13   4   6      482.50      473.37     36.03 o
  14   4   6       16.39        4.01     21.83 o
  15   4   6      100.76      102.59     25.85 o
  16   4   6      155.17      200.73     31.67 o
  17   4   6      181.88      224.13     36.56 o
 -17   5   6        0.01      -23.87     42.84 o
 -16   5   6       80.54       56.56     44.22 o
 -15   5   6       37.96       43.07     43.75 o
 -14   5   6        0.09      -15.04     37.50 o
 -13   5   6        6.09       52.25     41.99 o
 -12   5   6      121.24      103.07     43.39 o
 -11   5   6        1.45       39.60     41.93 o
 -10   5   6       56.54       52.24     48.05 o
  -9   5   6       33.95       44.18     44.65 o
  -8   5   6        1.21      -13.08     34.92 o
  -7   5   6      246.17      288.68     48.67 o
  -6   5   6      102.73       10.54     58.85 o
  -5   5   6        2.54      -28.43     29.79 o
  -4   5   6        0.91        9.39     45.06 o
  -3   5   6       24.95       41.89     37.25 o
  -2   5   6       19.15       71.18     33.25 o
  -1   5   6       39.56       36.73     22.21 o
   0   5   6      232.90      238.90     25.84 o
   1   5   6       25.55       27.35     21.90 o
   2   5   6       20.41        8.95     12.08 o
   3   5   6       39.27       34.78     21.00 o
   4   5   6      117.42      180.76     29.91 o
   5   5   6        0.01      -24.08     19.05 o
   6   5   6       80.39       81.86     19.07 o
   7   5   6       57.79       55.14     18.61 o
   8   5   6       30.96       37.48     21.55 o
   9   5   6       15.52       -2.35     19.09 o
  10   5   6       11.22       13.85     20.31 o
  11   5   6        0.23        9.43     20.88 o
  12   5   6        0.88      -12.56     21.61 o
  13   5   6       30.44       60.64     24.99 o
  14   5   6       23.78      -13.11     23.81 o
  15   5   6        9.40      -21.12     24.03 o
  16   5   6        0.04       -0.07     28.06 o
 -16   6   6       72.42      122.34     49.30 o
 -15   6   6       52.60      137.13     49.12 o
 -14   6   6       28.97        3.11     46.01 o
 -13   6   6      279.30      249.47     54.08 o
 -12   6   6       87.03       56.42     43.73 o
 -11   6   6      127.67      115.13     82.96 o
 -10   6   6        4.30       36.35     45.11 o
  -9   6   6       46.23      116.82     42.60 o
  -8   6   6      595.13      479.09     60.42 o
  -7   6   6      120.45      152.91     45.11 o
  -6   6   6      102.89       46.00     41.67 o
  -5   6   6      440.17      461.70     57.86 o
  -4   6   6      362.75      449.24     59.14 o
  -3   6   6      236.71      244.35     27.77 o
  -2   6   6       85.26      113.92     24.20 o
  -1   6   6      347.01      362.16     32.49 o
   0   6   6      163.77      212.15     39.78 o
   1   6   6       45.28       38.74     24.12 o
   2   6   6       10.28       39.10     24.89 o
   3   6   6      139.34      214.06     31.18 o
   4   6   6        1.75      -16.77     24.86 o
   5   6   6       88.51      110.08     28.49 o
   6   6   6        2.44        5.88     25.51 o
   7   6   6        0.50      -12.80     25.48 o
   8   6   6      117.54      106.73     30.99 o
   9   6   6      232.33      230.59     25.35 o
  10   6   6        3.79      -21.88     19.86 o
  11   6   6       40.14       59.09     33.26 o
  12   6   6       83.81      106.70     30.62 o
  13   6   6      276.62      275.45     31.98 o
  14   6   6        0.38       24.51     25.04 o
  15   6   6        4.80       19.11     26.98 o
 -14   7   6       24.86       18.80     44.54 o
 -13   7   6        1.06      -29.75     39.42 o
 -12   7   6        1.05       -1.67     42.22 o
 -11   7   6        3.45       34.14     42.62 o
 -10   7   6        0.18       -9.94     45.11 o
  -9   7   6        2.68      -48.11     38.08 o
  -8   7   6        1.53        7.23     41.49 o
  -7   7   6       72.62       52.53     42.13 o
  -6   7   6       26.41       -6.81     83.42 o
  -5   7   6       16.77       20.93     39.43 o
  -4   7   6        0.16        4.08     46.69 o
  -3   7   6       18.79       52.53     39.69 o
  -2   7   6        5.45       -8.76     37.00 o
  -1   7   6        4.11       52.82     38.87 o
   0   7   6        0.29      -33.69     37.26 o
   1   7   6       68.08       -5.08     24.13 o
   2   7   6       30.69        2.43     25.14 o
   3   7   6       78.00       67.19     28.25 o
   4   7   6       71.88       23.39     27.11 o
   5   7   6       31.45       46.00     28.79 o
   6   7   6        8.75      -11.56     27.20 o
   7   7   6       54.07       57.15     41.42 o
   8   7   6        1.98      -40.44     26.96 o
   9   7   6        6.97       22.52     30.15 o
  10   7   6        0.18      -24.66     29.29 o
  11   7   6        0.22      -14.47     20.82 o
  12   7   6        2.63      -32.45     21.63 o
  13   7   6       14.42      -11.86     39.48 o
 -12   8   6        3.87        8.41     46.57 o
 -11   8   6      148.79      122.22     50.27 o
 -10   8   6        3.09        0.34     44.18 o
  -9   8   6        6.33      -25.02     38.86 o
  -8   8   6      436.42      425.93     62.94 o
  -7   8   6       93.82       23.33     44.43 o
  -6   8   6        2.04      -56.23     37.49 o
  -5   8   6       68.60       28.30     52.36 o
  -4   8   6      147.36       57.60     43.57 o
  -3   8   6      443.44      482.35     65.55 o
  -2   8   6        7.27        3.17     41.35 o
  -1   8   6       33.24       -5.45     39.79 o
   0   8   6      320.34      321.90     57.86 o
   1   8   6       36.39       45.83     69.36 o
   2   8   6       37.22       58.05     43.42 o
   3   8   6       31.47        9.13     40.07 o
   4   8   6      225.39      238.49     75.64 o
   5   8   6      270.91      273.94     71.41 o
   6   8   6        8.12      -27.59     36.33 o
   7   8   6       18.98       86.16     47.01 o
   8   8   6      176.75      149.86     47.61 o
   9   8   6        7.35       23.49     38.12 o
  10   8   6      124.45       51.29     46.57 o
  11   8   6       71.07       53.56     41.47 o
  -9   9   6        1.20      -67.53     81.38 o
  -8   9   6        0.23        6.64     45.83 o
  -7   9   6       35.79       63.02     48.28 o
  -6   9   6        0.72       42.73     44.08 o
  -5   9   6        3.02       82.25     44.08 o
  -4   9   6        5.07      -10.55     42.40 o
  -3   9   6       11.94      -35.26     94.07 o
  -2   9   6        6.09      -15.84     58.03 o
  -1   9   6       11.61       -7.20     41.66 o
   0   9   6       47.84       -9.39     69.59 o
   1   9   6        8.51       37.82     55.08 o
   2   9   6        7.22       59.08     46.99 o
   3   9   6        5.77      -25.82     41.12 o
   4   9   6       32.90        0.21     61.65 o
   5   9   6        0.44        4.40     40.87 o
   6   9   6        4.20       -9.03     41.83 o
   7   9   6       17.80       28.84     46.47 o
   8   9   6        7.44       21.19     47.60 o
  -2  10   6       10.84       -1.45     44.94 o
  -1  10   6        2.77       -8.61     45.49 o
   0  10   6       63.69       70.43    104.04 o
   1  10   6        0.51       69.88     48.43 o
 -18   1   7       99.62       94.53     46.32 o
 -17   1   7       26.20       11.45     38.23 o
 -16   1   7       22.01       17.53     32.05 o
 -15   1   7      240.51      282.25     68.56 o
 -14   1   7      234.50      188.85     42.47 o
 -13   1   7        2.45      -18.76     25.96 o
 -12   1   7       77.21       56.26     34.42 o
 -11   1   7      832.42      797.57     58.96 o
 -10   1   7      705.74      683.33     38.23 o
  -9   1   7       28.16       46.96     20.93 o
  -8   1   7       60.30       47.61     19.87 o
  -7   1   7      341.99      388.44     29.22 o
  -6   1   7      182.66      211.81     24.50 o
  -5   1   7       38.89       15.42     23.08 o
  -4   1   7       91.01      102.35     21.00 o
  -3   1   7      322.80      320.00     26.08 o
  -2   1   7      110.23      138.07     21.22 o
  -1   1   7       96.74       93.65     19.53 o
   0   1   7        1.35        4.33     17.27 o
   1   1   7      195.65      239.51     26.78 o
   2   1   7      457.87      495.20     29.21 o
   3   1   7       99.63      125.74     20.15 o
   4   1   7        4.70        4.75     16.44 o
   5   1   7      547.41      572.52     30.48 o
   6   1   7      187.18      186.32     26.11 o
   7   1   7       52.11       12.67     21.10 o
   8   1   7       88.30       72.60     23.19 o
   9   1   7      198.57      254.91     28.92 o
  10   1   7      191.20      178.47     25.52 o
  11   1   7      107.96       94.72     23.10 o
  12   1   7       24.10       46.12     26.85 o
  13   1   7      200.74      160.13     41.68 o
  14   1   7       69.84      110.09     30.71 o
  15   1   7       82.20       64.67     41.35 o
  16   1   7        6.36        6.47     31.29 o
  17   1   7       16.13      -19.26     33.07 o
 -17   2   7        3.53        0.68     40.39 o
 -16   2   7        2.65        8.98     31.57 o
 -15   2   7        2.15       16.24     42.23 o
 -14   2   7       45.96       10.99     28.76 o
 -13   2   7       45.84      -22.46     40.65 o
 -12   2   7       25.27        0.78     26.85 o
 -11   2   7      117.08      161.24     31.49 o
 -10   2   7       15.33       16.39     23.64 o
  -9   2   7      158.64      108.39     28.99 o
  -8   2   7        4.40       17.12     21.93 o
  -7   2   7       32.89       36.83     20.52 o
  -6   2   7       34.85       39.20     19.04 o
  -5   2   7        0.96        3.28     17.81 o
  -4   2   7        1.84       -5.29     17.29 o
  -3   2   7       40.27       54.38     19.05 o
  -2   2   7      108.38       82.20     19.28 o
  -1   2   7       10.98       27.83     17.03 o
   0   2   7       61.27       77.05     25.85 o
   1   2   7      134.33       92.22     24.24 o
   2   2   7        0.46       -4.98     20.38 o
   3   2   7       34.51       37.23     22.28 o
   4   2   7      126.26      154.61     26.55 o
   5   2   7       20.70       12.81     21.51 o
   6   2   7        6.19       -4.76     21.25 o
   7   2   7        3.52       24.96     31.74 o
   8   2   7       57.01       59.15     23.84 o
   9   2   7        7.57       -6.38     19.86 o
  10   2   7       89.96      104.30     23.76 o
  11   2   7        3.48       14.60     21.23 o
  12   2   7       12.91       17.54     21.90 o
  13   2   7        0.14       27.93     20.56 o
  14   2   7        5.25      -36.91     24.61 o
  15   2   7        4.83       -4.17     30.72 o
  16   2   7       13.62       77.75     35.99 o
 -17   3   7       16.48       57.35     45.52 o
 -16   3   7        0.23      -16.20     44.20 o
 -15   3   7      225.54      265.31     52.70 o
 -14   3   7      285.30      339.70    101.78 o
 -13   3   7      113.96       48.91     40.28 o
 -12   3   7       68.32      124.92     53.95 o
 -11   3   7      278.70      282.89     49.46 o
 -10   3   7      122.90      143.05     42.43 o
  -9   3   7      337.75      318.06     41.05 o
  -8   3   7      112.68      113.22     32.61 o
  -7   3   7      249.13      272.03     38.71 o
  -6   3   7      471.67      455.60     36.27 o
  -5   3   7        1.75      -15.54     22.64 o
  -4   3   7       51.70       11.54     22.48 o
  -3   3   7      302.79      316.52     31.61 o
  -2   3   7      219.62      236.31     29.33 o
  -1   3   7      138.07      114.36     24.49 o
   0   3   7      189.25      217.95     33.21 o
   1   3   7      159.28      153.71     26.32 o
   2   3   7      262.64      267.60     30.14 o
   3   3   7       32.81       28.81     22.05 o
   4   3   7        2.46        8.60     21.24 o
   5   3   7      182.83      155.61     26.80 o
   6   3   7      652.80      692.46     41.37 o
   7   3   7        8.84       -0.59     19.98 o
   8   3   7        0.74      -13.83     19.72 o
   9   3   7      316.10      348.25     30.96 o
  10   3   7      517.76      486.18     40.55 o
  11   3   7       44.79       37.73     22.88 o
  12   3   7       42.22       20.81     23.71 o
  13   3   7      128.84      122.31     26.95 o
  14   3   7      222.83      282.60     31.61 o
  15   3   7        9.47       21.39     25.78 o
  16   3   7        0.53        1.36     32.30 o
 -16   4   7        0.62      -24.23     39.33 o
 -15   4   7       32.76       44.57     44.29 o
 -14   4   7       15.07       28.72     40.36 o
 -13   4   7        0.87      -45.64     36.82 o
 -12   4   7        4.00      -18.97     39.44 o
 -11   4   7       77.20       61.13     40.22 o
 -10   4   7       32.94       46.41     39.44 o
  -9   4   7       18.01        5.46     51.00 o
  -8   4   7        7.73      -46.03     30.69 o
  -7   4   7       46.47       24.78     32.73 o
  -6   4   7       49.35        6.56     49.84 o
  -5   4   7       38.27      -25.52     43.41 o
  -4   4   7        0.91       16.24     21.86 o
  -3   4   7       36.57        8.80     22.05 o
  -2   4   7        2.47       -8.71     33.44 o
  -1   4   7      267.92      245.59     28.78 o
   0   4   7       51.32       41.16     22.16 o
   1   4   7        4.20        7.51     21.11 o
   2   4   7       15.99        3.62     20.83 o
   3   4   7       60.17       51.48     22.97 o
   4   4   7       11.82      -24.14     22.57 o
   5   4   7       17.46       74.55     20.39 o
   6   4   7       31.46       17.15     24.56 o
   7   4   7        8.28        5.02     19.93 o
   8   4   7       30.72       32.69     20.73 o
   9   4   7        4.66       -7.40     19.76 o
  10   4   7        3.88      -14.96     23.53 o
  11   4   7        3.32      -18.84     20.61 o
  12   4   7        0.00       -6.84     21.94 o
  13   4   7        7.21      -23.27     23.05 o
  14   4   7        1.80      -14.86     24.46 o
  15   4   7        0.10       20.35     32.26 o
 -15   5   7      277.25      264.64     57.90 o
 -14   5   7      109.64      125.09     49.51 o
 -13   5   7        0.14       22.01     41.22 o
 -12   5   7        3.67       41.71     42.54 o
 -11   5   7      196.55      238.08     52.20 o
 -10   5   7      237.17      291.49     55.85 o
  -9   5   7        0.39        1.86     38.08 o
  -8   5   7        6.99      -15.58     36.02 o
  -7   5   7      157.87      102.53     81.08 o
  -6   5   7      474.18      504.03     66.23 o
  -5   5   7        0.67       23.35     68.44 o
  -4   5   7       86.07       81.98     36.90 o
  -3   5   7      272.20      266.17     33.57 o
  -2   5   7       37.81       29.55     23.56 o
  -1   5   7       23.01        7.47     21.17 o
   0   5   7       17.96      -29.31     19.54 o
   1   5   7      240.40      288.13     41.88 o
   2   5   7        3.51       13.72     17.17 o
   3   5   7        7.37      -28.91     19.27 o
   4   5   7       36.15       26.36     21.98 o
   5   5   7        5.71        9.70     18.17 o
   6   5   7       71.86      134.26     21.46 o
   7   5   7      321.70      276.28     26.02 o
   8   5   7       90.82       77.06     22.10 o
   9   5   7      162.98      197.59     27.52 o
  10   5   7      146.80      145.83     27.23 o
  11   5   7       56.63       63.00     24.53 o
  12   5   7       12.01      -20.86     24.00 o
  13   5   7       23.51       69.47     29.91 o
  14   5   7      187.63      150.68     34.43 o
 -13   6   7        4.61       47.06     44.76 o
 -12   6   7        0.04       18.50     61.88 o
 -11   6   7        1.03      -48.42     37.66 o
 -10   6   7       27.11      -27.03     37.08 o
  -9   6   7       29.96      -21.91     38.40 o
  -8   6   7       14.88       82.26     45.43 o
  -7   6   7       35.42       41.42     44.07 o
  -6   6   7      145.25      136.97     51.00 o
  -5   6   7       31.82        5.04     40.66 o
  -4   6   7        0.00       52.20     39.90 o
  -3   6   7        1.05        5.49     29.71 o
  -2   6   7       24.89       62.29     25.53 o
  -1   6   7        9.10      -27.33     30.32 o
   0   6   7       31.23       15.60     20.84 o
   1   6   7      135.60      102.42     28.87 o
   2   6   7       48.86       66.82     26.95 o
   3   6   7       51.97       22.70     29.26 o
   4   6   7      391.62      340.12     37.49 o
   5   6   7      216.86      158.11     37.30 o
   6   6   7       55.70       60.79     45.02 o
   7   6   7       95.90       82.93     31.80 o
   8   6   7       17.87       21.10     30.50 o
   9   6   7       24.78       24.71     20.40 o
  10   6   7       17.28      -35.01     23.34 o
  11   6   7       11.87        8.76     22.52 o
  12   6   7        0.21        0.75     24.10 o
 -11   7   7       21.41       42.69     47.57 o
 -10   7   7      122.44       93.67     47.74 o
  -9   7   7        9.39        6.77     49.41 o
  -8   7   7       25.46        9.43     56.89 o
  -7   7   7      202.58      289.46     57.86 o
  -6   7   7       44.29       28.51     46.13 o
  -5   7   7       78.53       74.53     46.16 o
  -4   7   7       31.80       36.58     57.12 o
  -3   7   7      219.32      206.09     52.50 o
  -2   7   7       83.45       90.71     43.83 o
  -1   7   7        9.71       34.63     23.69 o
   0   7   7        2.06       -9.38     36.79 o
   1   7   7      382.87      334.03     52.30 o
   2   7   7       27.30       19.79     39.76 o
   3   7   7       50.78       21.99     39.02 o
   4   7   7        0.61       -7.44     39.65 o
   5   7   7      202.95      240.69     48.39 o
   6   7   7      155.18      124.42     44.35 o
   7   7   7       68.85       48.84     39.66 o
   8   7   7       74.57       24.57     73.07 o
   9   7   7       14.88       41.66     46.92 o
  10   7   7      143.82      153.74     47.99 o
  -8   8   7        5.72      -46.74     42.36 o
  -7   8   7        3.84      -25.53     71.85 o
  -6   8   7        0.77        3.51     44.85 o
  -5   8   7        6.36       40.92     45.32 o
  -4   8   7        4.65       67.40     46.77 o
  -3   8   7        3.70       41.42     49.64 o
  -2   8   7       25.36      -13.83     39.75 o
  -1   8   7        0.50       26.06     42.75 o
   0   8   7        2.08       20.97     87.27 o
   1   8   7       24.50       88.48     49.34 o
   2   8   7       21.12      -40.96     52.93 o
   3   8   7      129.94      123.00     46.26 o
   4   8   7        5.10        8.57     80.90 o
   5   8   7       92.96       90.75     46.53 o
   6   8   7        1.45      -40.09     44.82 o
   7   8   7        7.94       27.93     41.10 o
  -1   9   7        9.59       24.22     46.72 o
 -15   0   8        3.58       44.42     80.24 o
 -14   0   8      200.81      102.22     43.83 o
 -13   0   8      203.87      132.32     76.84 o
 -12   0   8        0.33      -37.75     45.33 o
 -11   0   8        5.99       21.98     35.74 o
 -10   0   8      459.35      470.67    146.20 o
  -9   0   8      361.19      376.33     52.59 o
  -8   0   8      157.86      169.29     34.21 o
  -7   0   8        0.47      -34.52     26.20 o
  -6   0   8      201.01      212.35     35.97 o
  -5   0   8       26.23       57.36     33.71 o
  -4   0   8      169.42      162.11     33.55 o
  -3   0   8        0.95      -11.58     26.49 o
  -2   0   8      281.86      279.19     38.32 o
  -1   0   8      149.51      143.86     33.43 o
   0   0   8       85.68       96.05     32.26 o
   1   0   8      294.20      282.85     51.00 o
   2   0   8      634.52      578.30    126.48 o
   3   0   8      199.57      333.05     54.67 o
   4   0   8      566.13      484.53     59.58 o
   5   0   8      111.89       27.43     40.16 o
   6   0   8      109.07      131.05     43.98 o
   7   0   8      323.32      338.79     66.19 o
   8   0   8       23.19       22.97     39.08 o
   9   0   8       88.86       55.37     68.68 o
  10   0   8      127.70       40.71     46.79 o
  11   0   8      189.48      290.09    114.47 o
  12   0   8       46.87       49.57     49.41 o
  13   0   8        0.20      -35.15     46.24 o
  14   0   8        0.80       16.42     52.36 o
 -15   1   8        0.26      -21.85     37.34 o
 -14   1   8        0.06      -20.97     29.66 o
 -13   1   8       14.93      -12.04     29.76 o
 -12   1   8       99.63       84.91     33.82 o
 -11   1   8      114.74       76.68     30.97 o
 -10   1   8        5.53       -9.38     24.27 o
  -9   1   8      212.86      194.65     34.56 o
  -8   1   8       29.07       56.67     24.44 o
  -7   1   8        1.33       46.20     24.07 o
  -6   1   8        0.29      -16.84     22.67 o
  -5   1   8        0.11       -5.76     23.20 o
  -4   1   8       17.47       43.47     23.00 o
  -3   1   8        0.93       16.48     30.66 o
  -2   1   8        3.31       10.54     23.17 o
  -1   1   8        0.35      -33.23     22.16 o
   0   1   8        2.21      -10.37     21.77 o
   1   1   8       18.26       36.49     23.11 o
   2   1   8        2.75      -16.97     29.95 o
   3   1   8        2.85       10.84     22.44 o
   4   1   8        1.38       15.35     22.96 o
   5   1   8        6.98       -4.11     27.03 o
   6   1   8       52.10       17.99     28.58 o
   7   1   8       60.72       16.05     28.88 o
   8   1   8        2.37      -15.38     26.60 o
   9   1   8        2.21       16.06     28.83 o
  10   1   8        6.18      -32.75     24.91 o
  11   1   8       30.65       -2.71     25.45 o
  12   1   8        2.83      -39.66     28.85 o
  13   1   8        0.15       -7.64     31.65 o
  14   1   8        0.66       10.54     31.40 o
 -15   2   8        4.33       -0.73     39.33 o
 -14   2   8      234.63      305.17     89.99 o
 -13   2   8      121.96      151.31     47.37 o
 -12   2   8       34.50        9.73     65.73 o
 -11   2   8        3.38       12.04     30.07 o
 -10   2   8      260.38      250.71     38.72 o
  -9   2   8      296.44      292.41     33.93 o
  -8   2   8        1.61       27.68     26.09 o
  -7   2   8       40.16       13.45     24.40 o
  -6   2   8      318.08      330.40     40.15 o
  -5   2   8      216.40      213.97     30.65 o
  -4   2   8      164.17      196.04     35.65 o
  -3   2   8        3.12        2.33     23.71 o
  -2   2   8      123.36      199.16     30.54 o
  -1   2   8      244.25      251.77     32.66 o
   0   2   8      548.25      533.70     63.47 o
   1   2   8        0.01        7.90     23.73 o
   2   2   8      532.00      567.19     43.97 o
   3   2   8       31.48       66.89     26.34 o
   4   2   8      653.18      653.76     42.38 o
   5   2   8        0.11       -1.52     23.15 o
   6   2   8      501.97      521.15     40.17 o
   7   2   8      160.63      184.92     31.33 o
   8   2   8       55.74       67.49     31.48 o
   9   2   8       65.76       36.70     27.23 o
  10   2   8      237.57      220.56     32.49 o
  11   2   8       97.87      112.28     30.59 o
  12   2   8       67.85       47.17     38.60 o
  13   2   8        1.21      -26.84     35.99 o
 -14   3   8        8.38       66.48     45.14 o
 -13   3   8        3.39      -29.24     40.39 o
 -12   3   8        4.98      -34.25     62.56 o
 -11   3   8       63.42        7.49     38.51 o
 -10   3   8       34.04       71.89     42.13 o
  -9   3   8        3.19        1.93     28.35 o
  -8   3   8        0.00       16.76     35.40 o
  -7   3   8        0.00      -24.75     25.73 o
  -6   3   8        9.07        1.43     24.93 o
  -5   3   8       18.77       49.41     28.66 o
  -4   3   8       17.53        5.56     24.93 o
  -3   3   8        4.11        7.26     24.12 o
  -2   3   8        2.17      -24.21     23.66 o
  -1   3   8        5.73       35.56     24.64 o
   0   3   8        2.58      -27.13     23.80 o
   1   3   8        0.53       -5.08     24.11 o
   2   3   8       46.83       46.08     31.93 o
   3   3   8        9.58       11.67     23.21 o
   4   3   8        3.36        0.54     22.67 o
   5   3   8       21.62       27.09     22.99 o
   6   3   8        8.77       -8.99     22.44 o
   7   3   8       16.35       15.65     21.97 o
   8   3   8       58.75       97.32     24.98 o
   9   3   8        8.26       24.05     27.47 o
  10   3   8        0.89        8.10     22.25 o
  11   3   8        8.17      -22.46     27.07 o
  12   3   8        0.20      -19.55     30.85 o
  13   3   8        0.05       11.19     30.80 o
 -13   4   8       41.62       40.76     69.81 o
 -12   4   8       42.14       40.58     41.38 o
 -11   4   8        2.68      -22.21     38.90 o
 -10   4   8       64.81       33.53     49.87 o
  -9   4   8      178.64      200.16     51.00 o
  -8   4   8       32.47       38.71     46.12 o
  -7   4   8       12.17       10.41     35.27 o
  -6   4   8      144.44      159.03     35.33 o
  -5   4   8      426.64      488.22     61.25 o
  -4   4   8       25.12      -25.89     24.77 o
  -3   4   8        4.14       11.59     24.02 o
  -2   4   8       62.60       87.83     27.89 o
  -1   4   8      249.41      271.44     41.65 o
   0   4   8       94.48      167.05     29.69 o
   1   4   8        8.52       -8.62     24.09 o
   2   4   8      287.41      305.33     34.11 o
   3   4   8      124.76      137.19     28.15 o
   4   4   8        0.49       11.25     24.22 o
   5   4   8      236.19      238.53     28.06 o
   6   4   8      247.79      204.93     27.32 o
   7   4   8      338.57      350.33     34.47 o
   8   4   8       32.90       18.54     22.68 o
   9   4   8        0.53       16.95     23.27 o
  10   4   8      132.22       77.00     26.58 o
  11   4   8       19.47       41.82     25.57 o
  12   4   8       85.10       26.88     32.83 o
 -11   5   8       28.01       30.97     46.36 o
 -10   5   8       18.60      -18.41     63.69 o
  -9   5   8       22.22      -30.74     38.21 o
  -8   5   8        0.17       -3.24     43.09 o
  -7   5   8        6.66      -48.44     52.37 o
  -6   5   8       56.59       11.44     28.02 o
  -5   5   8        4.57       -9.63     25.19 o
  -4   5   8       61.64       36.57     27.16 o
  -3   5   8        6.79        3.91     25.29 o
  -2   5   8       13.76       -0.52     25.08 o
  -1   5   8       34.58       -5.48     24.31 o
   0   5   8        6.84       -0.78     23.93 o
   1   5   8       31.79        9.93     23.82 o
   2   5   8       30.56       47.08     20.90 o
   3   5   8        0.53       -2.47     19.62 o
   4   5   8        4.99      -22.35     20.04 o
   5   5   8        0.49       20.38     23.48 o
   6   5   8        5.70       12.69     20.97 o
   7   5   8        3.47      -12.77     21.39 o
   8   5   8       25.93       44.31     23.12 o
   9   5   8       25.52      -14.75     21.24 o
  10   5   8        9.11      -18.66     22.39 o
  -9   6   8       28.79       29.28     44.38 o
  -8   6   8       44.06       90.94     50.65 o
  -7   6   8       19.88       28.91     45.11 o
  -6   6   8       31.26       12.83     28.35 o
  -5   6   8      124.48      104.84     40.90 o
  -4   6   8        4.79        0.63     33.50 o
  -3   6   8        0.16      -25.41     24.72 o
  -2   6   8       41.05       52.23     26.30 o
  -1   6   8      139.87      143.27     31.02 o
   0   6   8       17.07       10.66     24.54 o
   1   6   8        0.11      -13.88     21.20 o
   2   6   8       79.40      131.57     45.07 o
   3   6   8       70.82       45.09     43.65 o
   4   6   8       77.59      150.62     60.93 o
   5   6   8       22.68       65.89     61.40 o
   6   6   8      219.08      187.62     47.61 o
   7   6   8       42.73      -44.88     35.14 o
   8   6   8      106.12       10.70     38.11 o
  -6   7   8       13.52      -28.91     43.90 o
  -5   7   8       28.01       29.14     30.48 o
  -4   7   8       14.04       -8.61     27.10 o
  -3   7   8        0.11      -56.97     48.81 o
  -2   7   8        0.58      -53.57     39.99 o
  -1   7   8        3.88      -48.40     46.51 o
   0   7   8        4.75        5.90     64.33 o
   1   7   8        5.73      -17.74     39.99 o
   2   7   8        1.24      -44.56     45.60 o
   3   7   8       13.36       -8.17     43.29 o
   4   7   8       65.05      -55.84     65.91 o
   5   7   8        0.23      -28.86     39.74 o
 -11   1   9      122.71      121.42     44.70 o
 -10   1   9       98.85       50.57     40.38 o
  -9   1   9       28.36       41.21     47.83 o
  -8   1   9        8.76       40.52     33.82 o
  -7   1   9       56.47       74.11     32.73 o
  -6   1   9        0.96      -40.74     29.45 o
  -5   1   9       10.99       47.45     31.17 o
  -4   1   9      138.89      138.54     33.95 o
  -3   1   9      125.58      104.58     32.43 o
  -2   1   9       11.80       51.07     30.13 o
  -1   1   9       21.62       45.91     30.40 o
   0   1   9      232.57      238.62     36.19 o
   1   1   9      146.39       65.77     32.23 o
   2   1   9       22.18       26.94     31.35 o
   3   1   9       85.43       95.30     44.82 o
   4   1   9      177.31      209.12     36.67 o
   5   1   9      146.47      147.48     35.83 o
   6   1   9        5.08      -16.16     62.56 o
   7   1   9        0.29      -33.19     29.95 o
   8   1   9       64.34       63.42     33.32 o
   9   1   9      111.58      128.18     36.27 o
  10   1   9       26.19       -2.73     31.45 o
 -11   2   9       11.73       -4.68     31.44 o
 -10   2   9       18.84      -33.88     29.67 o
  -9   2   9       19.83      -13.50     49.53 o
  -8   2   9       16.13      -27.15     35.87 o
  -7   2   9       14.49       15.67     27.43 o
  -6   2   9        4.61        3.80     35.40 o
  -5   2   9        3.41       -2.71     25.91 o
  -4   2   9       26.62       72.40     28.94 o
  -3   2   9        2.91      -11.67     26.41 o
  -2   2   9       24.50       60.74     33.45 o
  -1   2   9        6.08      -20.18     32.96 o
   0   2   9        2.59       -6.56     31.75 o
   1   2   9        0.01        9.61     31.03 o
   2   2   9       12.35       25.46     53.09 o
   3   2   9        2.85      -25.34     29.54 o
   4   2   9        5.06       67.46     31.97 o
   5   2   9      125.72       94.23     33.60 o
   6   2   9       88.67       52.44     32.69 o
   7   2   9        3.27      -26.39     29.51 o
   8   2   9        9.49       33.94     43.25 o
   9   2   9       10.25        6.38     45.93 o
 -10   3   9        6.56       53.52     35.34 o
  -9   3   9       32.01       19.48     32.81 o
  -8   3   9      238.83      268.12     52.83 o
  -7   3   9       98.81       87.12     30.35 o
  -6   3   9        9.38        7.65     27.80 o
  -5   3   9       45.70       31.38     28.28 o
  -4   3   9       99.01       79.53     29.11 o
  -3   3   9      214.36      211.34     44.14 o
  -2   3   9       56.91       90.18     29.69 o
  -1   3   9       35.03       44.87     27.83 o
   0   3   9      324.22      327.60     38.38 o
   1   3   9       57.70       16.32     27.33 o
   2   3   9       52.73       76.97     29.64 o
   3   3   9       50.62       59.58     33.29 o
   4   3   9      124.91      115.10     51.81 o
   5   3   9       99.63       91.70     35.45 o
   6   3   9       36.90       43.90     33.03 o
   7   3   9       90.00      115.93     41.91 o
   8   3   9       32.88       34.09     29.41 o
  -8   4   9        0.45      -12.81     38.07 o
  -7   4   9       50.03       35.93     32.79 o
  -6   4   9       20.93       19.73     28.07 o
  -5   4   9        6.61       11.04     30.34 o
  -4   4   9        0.64       -7.13     27.49 o
  -3   4   9        1.28      -31.77     25.35 o
  -2   4   9        0.72      -23.60     25.96 o
  -1   4   9        1.61       -7.24     48.23 o
   0   4   9       45.13      -13.02     25.99 o
   1   4   9       69.67       46.62     28.48 o
   2   4   9        0.75      -36.31     24.20 o
   3   4   9       38.29       30.42     27.71 o
   4   4   9       40.35        5.01     26.65 o
   5   4   9       30.84       17.17     24.88 o
   6   4   9        2.03       -9.90     27.12 o
  -5   5   9       75.72       17.72     29.84 o
  -4   5   9       30.01       71.97     30.41 o
  -3   5   9       36.74      -12.84     28.10 o
  -2   5   9       12.53      -39.44     26.30 o
  -1   5   9        9.42       -9.81     26.58 o
   0   5   9      107.83      131.98     35.66 o
   1   5   9       42.04       72.49     28.77 o
   2   5   9        0.08        5.31     28.33 o
   3   5   9        0.27       42.42     27.75 o
   4   5   9      103.55      117.39     29.50 o
  -3   0  10      123.51      160.01     52.07 o
  -2   0  10       26.00       11.53     44.06 o
  -1   0  10        1.38       17.19     45.62 o
   0   0  10       10.22       -0.76     50.09 o
   1   0  10       29.74       53.69     47.64 o
  -2   1  10        0.02      -11.65     30.94 o
  -1   1  10        2.01       79.15     34.77 o
   0   1  10        0.79       21.13     32.36 o
 
